# Supplementary material for: A multiple classifier system identifies novel cannabinoid CB2 receptor ligands
Source: J Cheminform. 2019 Nov 7;11:66. doi: 10.1186/s13321-019-0389-9 (PMC6836644; doi:10.1186/s13321-019-0389-9)
Supplement: Supplementary file 2 — Additional file 2. Performance comparison of Simple ML models and D2-MCS. [file 13321_2019_389_MOESM2_ESM.xlsx]

## Sheet: SINGLE CLASSIFIER
TRAINING STAGE
	obj. function
model	MCC	PPV
ranger	0.676875	0.824708
knn	0.58517	0.771909
lda	0.576105	0.776277			TESTING STAGE
glmnet	0.589561	0.784488			Best model	Performance	Confusion Matrix
bayesglm	0.570195	0.776979		obj. function	model		TP	FP	FN	TN
multinom	0.591355	0.776673		PPV	ranger	0.821293	432	94	72	384
svmRadial	0.644418	0.804265		MCC	ranger	0.69881	442	86	62	392
svmLinear	0.584147	0.775257
svmRadialWeights	0.59397	0.786905
svmPoly	0.5876	0.816653
adaboost	0.628047	0.823981
ada	0.565464	0.760721
AdaBag	0.457013	0.670714
treebag	0.642347	0.804994
gbm	0.590663	0.782658
xgbTree	0.637313	0.812122
glmboost	0.492985	0.72591
J48	0.56337	0.774889
rpart1SE	0.478802	0.727023
rpart2	0.410328	0.685147
hdda	0.282307	0.623685
hdrda	0.653974	0.775628
rda	0.532508	0.785868
nnet	0.593341	0.786407
pcaNNet	0.569546	0.792036
nb	0.422904	0.720155
naive_bayes	0.402691	0.712443
sdwd	0.574093	0.759645

## Sheet: D2-MCS
	TRAINING STAGE
	Cluster 1		Cluster 2		Cluster 3
	obj. function		obj. function		obj. function
model	MCC	PPV	MCC	PPV	MCC	PPV
ranger	0.660987	0.817104	0.687644	0.814048	0.620269	0.795199
knn	0.523975	0.750098	0.584295	0.747598	0.558975	0.753262
lda	0.491694	0.735678	0.428785	0.724152	0.428167	0.69424
glmnet	0.505036	0.739877	0.444028	0.724387	0.416401	0.694226			TESTING STAGE
bayesglm	0.494532	0.739074	0.441574	0.719248	0.406413	0.688122			Best model			Performance	Confusion Matrix
multinom	0.478843	0.736212	0.438726	0.721418	0.428013	0.695653		obj. function	Cluster 1	Cluster 2	Cluster 3		TP	FP	FN	TN
svmRadial	0.590329	0.78094	0.657509	0.7965	0.574464	0.791986		PPV	ranger	adaboost	adaboost	0.9152	410	38	94	440
svmLinear	0.463062	0.729507	0.440289	0.722178	0.419002	0.686462		MCC	ranger	ranger	ranger	0.769805	454	63	50	415
svmRadialWeights	0.57881	0.727335	0.612052	0.76208	0.574935	0.62576
svmPoly	0.484776	0.780288	0.633763	0.798782	0.488456	0.765821
adaboost	0.585027	0.794911	0.629545	0.832044	0.588499	0.821044
ada	0.505825	0.743134	0.4303	0.710822	0.520368	0.734978
AdaBag	0.369293	0.786039	0.279458	0.695354	0.45763	0.664455
treebag	0.561225	0.774297	0.62866	0.800779	0.590039	0.778828
gbm	0.524637	0.757359	0.51933	0.735121	0.566568	0.764392
xgbTree	0.577063	0.778244	0.612762	0.793344	0.578195	0.783959
glmboost	0.416696	0.70935	0.376113	0.676633	0.408595	0.664001
J48	0.534095	0.765344	0.606286	0.774972	0.532819	0.767928
rpart1SE	0.435297	0.716265	0.363908	0.672564	0.505247	0.718552
rpart2	0.410641	0.74062	0.268749	0.697496	0.426162	0.665927
hdda	0.460203	0.77944	0.425358	0.753582	0.225884	0.621592
hdrda	0.611822	0.790063	0.566388	0.783707	0.482705	0.731305
rda	0.496174	0.761442	0.526289	0.741044	0.462216	0.706827
nnet	0.523398	0.761971	0.550561	0.752556	0.494797	0.738132
pcaNNet	0.517124	0.766962	0.532355	0.761819	0.506496	0.731325
nb	0.361389	0.773028	0.314134	0.642655	0.458901	0.692703
naive_bayes	0.362897	0.762077	0.317875	0.644518	0.448212	0.684261
sdwd	0.490909	0.73428	0.445702	0.721467	0.406132	0.683286
