# Supplementary material for: A multiple classifier system identifies novel cannabinoid CB2 receptor ligands
Source: J Cheminform. 2019 Nov 7;11:66. doi: 10.1186/s13321-019-0389-9 (PMC6836644; doi:10.1186/s13321-019-0389-9)
Supplement: Supplementary file 3 — Additional file 3. List of potential candidates sorted by probability of being Active. [file 13321_2019_389_MOESM3_ESM.xlsx]

## Sheet: Hoja1
InChIKey	Probability
MQIUMQLPFGFWME-UHFFFAOYSA-N	0.822383
HXJYJTXXUOYRSB-UHFFFAOYSA-N	0.809383
VYCWCTZNPBMJFW-UHFFFAOYSA-N	0.795433
CYLYBZMSPAFUMO-UHFFFAOYSA-N	0.792083
KHDWXLUPFPKTCP-UHFFFAOYSA-N	0.787917
CMIUNQSZCXOVHT-UHFFFAOYSA-N	0.785167
QCUWSDMIEJYDIP-UHFFFAOYSA-N	0.7839
XGVYRTRSINEVTE-UHFFFAOYSA-N	0.781617
OLTBRCMQFCQBIR-UHFFFAOYSA-N	0.781483
NPRYSOPFJOGFSA-UHFFFAOYSA-N	0.778717
YYQSZVHOCXHECH-UHFFFAOYSA-N	0.7779
PECIBFIBQYFGJB-UHFFFAOYSA-N	0.775183
SJIKECIKEAXFPB-UHFFFAOYSA-N	0.775033
DUHQMIPHJNWDJP-UHFFFAOYSA-N	0.772917
VBFKBSAAMKINJD-UHFFFAOYSA-N	0.77285
OYQOZKYWEJCTEO-UHFFFAOYSA-N	0.770633
MJDLBKJJUWCOGM-UHFFFAOYSA-N	0.7684
IHBHBQAPEZJCNM-UHFFFAOYSA-N	0.7666
QKQCBVJKUBSZOR-UHFFFAOYSA-N	0.764967
WTGACPGXOMAZFA-UHFFFAOYSA-N	0.764067
ALVJNHJOACSOML-UHFFFAOYSA-N	0.764
PCYHUEBCUOEWCS-UHFFFAOYSA-N	0.7633
WPWBUEOMELTWOC-FCDQGJHFSA-N	0.762983
ZNIIANHWZJDMSW-GFMRDNFCSA-N	0.762767
VBIMVPWQQQESTK-UHFFFAOYSA-N	0.762617
XRHMNIBSIFVDKC-UHFFFAOYSA-N	0.761867
TWDMDSZXKDIDCW-OXQOHEQNSA-N	0.761183
BQNQRQPFAOEUSE-UHFFFAOYSA-N	0.7609
MEXULSRPIBCDQX-UHFFFAOYSA-N	0.759317
PCCXRCZRXNECAZ-JLPGSUDCSA-N	0.757683
WPHHTFJKKFAETH-UHFFFAOYSA-N	0.7558
ZOBRQQPYDIBLLZ-UHFFFAOYSA-N	0.754967
LIGIHTRZFDFDAN-UHFFFAOYSA-N	0.754717
HHLPUVUVLNNVDE-UHFFFAOYSA-N	0.754233
RISCNDGLDMULEE-UHFFFAOYSA-N	0.752817
FXOWTIOYKRVNTG-UHFFFAOYSA-N	0.752733
IXASXIGZGJSBJT-UHFFFAOYSA-N	0.750767
CVSSLUCDGJDGHX-UHFFFAOYSA-N	0.74925
WNXCAGCQOBOQMO-UHFFFAOYSA-N	0.748667
VDTRQSFAESBVFB-UHFFFAOYSA-N	0.748367
YFNIBYDGXOCPBR-MRXNPFEDSA-N	0.74805
ZOSNYGVROUNSAA-UHFFFAOYSA-N	0.747467
HKWXDCJIBMAAFV-UHFFFAOYSA-N	0.74725
WTRJMOGNMYLTQC-UHFFFAOYSA-N	0.746933
MBJVQCPMGIMJFK-UHFFFAOYSA-N	0.746883
HWIOAGPCDQQCIK-UHFFFAOYSA-N	0.746633
DWARURJIZMSLKD-UHFFFAOYSA-N	0.746283
HDPIGNPNEADOEK-UHFFFAOYSA-N	0.745833
JUCWXVDJQFZFHY-UHFFFAOYSA-N	0.745367
QXINTVWQKUMTMP-UHFFFAOYSA-N	0.744317
UTQRXARRBPTZMD-UHFFFAOYSA-N	0.743767
ZVIMCZRJDWEJRP-UHFFFAOYSA-N	0.742067
KGYCVBAREIQVPG-UHFFFAOYSA-N	0.7414
NRJVBOSEBLPMTJ-UHFFFAOYSA-N	0.740783
IXVQKUDGXLRENW-XHPQRKPJSA-N	0.739633
WRTQTNXKKUJOBZ-UHFFFAOYSA-N	0.739583
CRAQZMVDMQJTMZ-UHFFFAOYSA-N	0.738867
ULGJCGVPOMONFZ-QJOMJCCJSA-N	0.738383
KKIKCSOCQMSREA-UHFFFAOYSA-N	0.737667
IJHHTPSFUSSSMC-UHFFFAOYSA-N	0.737633
ZCZKQNIKDXKAFO-UHFFFAOYSA-N	0.7374
NVLOXEVBDXWVET-UHFFFAOYSA-N	0.737367
TXCDWMDMSKXJHO-QPJJXVBHSA-N	0.737167
MLNXCIPTLYPFJB-UHFFFAOYSA-N	0.7365
VFQPLVVCFYXNTI-UHFFFAOYSA-N	0.735983
VTQQLXRLNISAFW-UHFFFAOYSA-N	0.735483
CCYLNYJFYFZTID-UHFFFAOYSA-N	0.73425
GAZPYVLUNCUTHY-UHFFFAOYSA-N	0.734217
UJBMOAWVTMDOGG-UHFFFAOYSA-N	0.73415
WYPRGSQDTCPFFW-UHFFFAOYSA-N	0.733783
UOXHYEUMYAKHCT-UHFFFAOYSA-N	0.73305
HXDVJSHADOKWSB-UHFFFAOYSA-N	0.7324
USHHKKVHMVNYOS-UHFFFAOYSA-N	0.732067
MURRWXWLZZFPGI-UHFFFAOYSA-N	0.731767
VCUPXIPJEOSPAT-UHFFFAOYSA-N	0.73165
REBNQEZFNCGZMW-UHFFFAOYSA-N	0.730617
LZBVLCRVSOCCEB-UHFFFAOYSA-N	0.730017
AIZVMIHOEJIGTO-UHFFFAOYSA-N	0.72975
TZBJIAXBKDYBGX-UHFFFAOYSA-N	0.729717
PSJDIDNCYWGVNN-UHFFFAOYSA-N	0.729717
LITHCAOZTGUIKR-UHFFFAOYSA-N	0.7295
GWHVSTSDVLVVAC-UHFFFAOYSA-N	0.7286
UBBZNLRFNRLDSC-UHFFFAOYSA-N	0.728333
SHXDFOIWLXUOSX-UHFFFAOYSA-N	0.7283
NNHURMFDFXVUPL-UHFFFAOYSA-N	0.727933
XGVHPADOPOKBFM-UHFFFAOYSA-N	0.726683
RYPOULMHQQCFCZ-UHFFFAOYSA-N	0.726683
YXKYSMUCCPYEGV-UHFFFAOYSA-N	0.726617
RHJOJEOVAQQXCR-RBUKOAKNSA-N	0.726267
COXDKWSDBDMITF-UHFFFAOYSA-N	0.725833
UBXHPACTFCRXMP-UHFFFAOYSA-N	0.725683
OYIVDXBFZBPZOV-UHFFFAOYSA-N	0.725517
IFLXNKRZEHYJRB-UHFFFAOYSA-N	0.72525
CSWKYPIWSRUYKW-HQIAJKIDSA-N	0.725217
IQZGYOSWCUCGMW-UHFFFAOYSA-N	0.7246
YYGYSRUUXHRIKY-ILWADHIDSA-N	0.724183
IZUACAQGTKUTEP-UHFFFAOYSA-N	0.724167
SJAKRCIVKWSBEE-UHFFFAOYSA-N	0.723517
GOMYYLDSPNWVMF-UHFFFAOYSA-N	0.7235
ZWMLBYMPAMWICB-UHFFFAOYSA-N	0.723467
UZGZWFMEKJIMSN-UHFFFAOYSA-N	0.72345
DYYPYQCNGWVNFJ-UHFFFAOYSA-N	0.722983
JBKADVDVLNYQCK-UHFFFAOYSA-N	0.72275
UMIXPYCAGOHLBF-UHFFFAOYSA-N	0.722367
GAJDAJSUNCEMKO-UHFFFAOYSA-N	0.7222
IZEXWLTUHMZWTR-UHFFFAOYSA-N	0.721983
NKIVMEQHTPGALB-UHFFFAOYSA-N	0.721783
IAVSFJATAQJDDQ-UHFFFAOYSA-N	0.72175
SWFMATWOOAKUKK-UHFFFAOYSA-N	0.721467
PONUQNNRSLEDQE-UHFFFAOYSA-N	0.721083
RWSBQPFJAKTEHO-UHFFFAOYSA-N	0.720983
RGOFCUCIYKHKBW-UHFFFAOYSA-N	0.720867
GUKFLLBRSGNBTK-UHFFFAOYSA-N	0.72085
MZVROAFRZMCXSR-UHFFFAOYSA-N	0.720817
MNQLMZOBIJVNBK-UHFFFAOYSA-N	0.72035
UZAOUMUZGUYJCM-UHFFFAOYSA-N	0.719867
JCRYYBLKAKCRNP-UHFFFAOYSA-N	0.719767
LXMIBVUSEYOTNU-UHFFFAOYSA-N	0.719483
VJWHISUMJPNEHS-UHFFFAOYSA-N	0.719317
WORCQUCGSZZHTE-UHFFFAOYSA-N	0.719283
JTHCLCPTQWTOON-UHFFFAOYSA-N	0.71915
KGCXQSMQJAMVFN-UHFFFAOYSA-N	0.718983
JZLVZQUXNPXCBY-UHFFFAOYSA-N	0.718733
QUODQTDFNHKCNS-UHFFFAOYSA-N	0.71845
HTPFSEREWLWSCS-UHFFFAOYSA-N	0.718267
ZVJJFXKCHZKVBF-UHFFFAOYSA-N	0.718017
YPVANIWJZPBGGF-UHFFFAOYSA-N	0.7179
KQYWHPRLKRJACM-UHFFFAOYSA-N	0.716683
YIMRZDFQRWLJRJ-UHFFFAOYSA-N	0.71665
BQEVKSZUTALHCR-UHFFFAOYSA-N	0.71655
PPVXAUGRUKQYJA-UHFFFAOYSA-N	0.716267
BROMLWYIKPAWBO-UHFFFAOYSA-N	0.716267
ZPRUZMXUFQIJHA-UHFFFAOYSA-N	0.716183
HXLQSBOPQFBFCV-UHFFFAOYSA-N	0.715983
XFJBUJSIKBXEEF-UHFFFAOYSA-N	0.715817
WXWAEJMSQDNDKJ-UHFFFAOYSA-N	0.715733
RXDBUTWIJDRQJQ-UHFFFAOYSA-N	0.715683
FYVFTYFEMOQBTN-UHFFFAOYSA-N	0.715683
JJPOFKAJRHLCIB-UHFFFAOYSA-N	0.715467
XRCHJKMUYCNSAX-UHFFFAOYSA-N	0.715283
LNCIRCXUAMEXQD-UHFFFAOYSA-N	0.7141
LRTGZWNIYMGFCY-UHFFFAOYSA-N	0.71405
BCHJRASIVGHRPY-UHFFFAOYSA-N	0.714033
ZVVVCNKVULNLQW-UHFFFAOYSA-N	0.713867
KHDCXNVDVJCIEN-UHFFFAOYSA-N	0.7138
NHPSDUVOHNOENT-UHFFFAOYSA-N	0.7137
OKFWHCAIVCIZKE-UHFFFAOYSA-N	0.713517
MFZNOAKTVZHTEP-UHFFFAOYSA-N	0.71345
RQNDTFPYQVUUIS-UHFFFAOYSA-N	0.713367
ZTHLGABJWPCGJJ-UHFFFAOYSA-N	0.712733
SLPMNMYSISAOFU-UHFFFAOYSA-N	0.712733
MTADJCQORWSHLF-UHFFFAOYSA-N	0.712683
SOQJXJQAEZTNHS-UHFFFAOYSA-N	0.7126
XTEGXRXPCUPSJG-UHFFFAOYSA-N	0.7125
HJLLIXPXDJITJH-UHFFFAOYSA-N	0.7125
LEILCCRBIVTYPW-UHFFFAOYSA-N	0.7124
HRZZEBOFECFWBT-UHFFFAOYSA-N	0.71215
ZRQKXSBGMHRRHQ-UHFFFAOYSA-N	0.71185
QLWIGHPPPOQFPW-UHFFFAOYSA-N	0.711767
OYIZFQROJNPHOT-UHFFFAOYSA-N	0.711583
OERSMIRFGJUCGK-UHFFFAOYSA-N	0.711133
MPRGBCIMQUDOHC-UHFFFAOYSA-N	0.711067
JXPRMCKXWZCUSZ-UHFFFAOYSA-N	0.710933
UDBDOVCKRRQDAB-UHFFFAOYSA-N	0.710533
ORSOBAVAMZJJEC-UHFFFAOYSA-N	0.710517
PGAUFZFABIWHQO-UHFFFAOYSA-N	0.710467
NTSBMLCBSFGVCM-UHFFFAOYSA-N	0.710417
RYNGZVKIUHXJMG-UHFFFAOYSA-N	0.710267
PJCYEHVYBOZVEF-UHFFFAOYSA-N	0.71005
BQJPGOPKMLPBDR-UHFFFAOYSA-N	0.709683
XQRYWHKEEBJHKW-UHFFFAOYSA-N	0.709633
FDQUFSYWJWNAQV-UHFFFAOYSA-N	0.7095
QPOKAVVAVUWKGI-UHFFFAOYSA-N	0.709467
ALVKVMPXZNBQEE-UHFFFAOYSA-N	0.70935
GEBFLZFVVQKAFN-UHFFFAOYSA-N	0.70895
YKNYOXPSKZUWGR-UHFFFAOYSA-N	0.708433
PPZYELDSPPAHTR-UHFFFAOYSA-N	0.708367
SWRFDGLSRGLXCD-UHFFFAOYSA-N	0.70835
NRVLKFDQQDJMDP-UHFFFAOYSA-N	0.708283
FAQUXOLULWVEOJ-UHFFFAOYSA-N	0.70825
ZODIPZFRSGUBTK-UHFFFAOYSA-N	0.7082
RGFRXDDXJYGKEA-UHFFFAOYSA-N	0.708017
CZFXUUDMDXDFIN-MRXNPFEDSA-N	0.707967
WEOLHKQJCLYZOD-UHFFFAOYSA-N	0.707783
CWGBBJOGHVPXPJ-UHFFFAOYSA-N	0.707767
LPVCYBFURAAYAY-UHFFFAOYSA-N	0.7077
CYKKICGCMKIPFA-UHFFFAOYSA-N	0.707567
LOLMANSOBZNLKZ-UHFFFAOYSA-N	0.707317
KIQPUFBMKSJAGZ-UHFFFAOYSA-N	0.707317
NMLSBJKBQISFIV-UHFFFAOYSA-N	0.7073
SSGZCVLTPDHNBX-UHFFFAOYSA-N	0.707283
XWHNDQQKSAEHRZ-UHFFFAOYSA-N	0.706733
OPCVWIUIDYAJLD-UHFFFAOYSA-N	0.706683
XUOMZWCAYGINHA-UHFFFAOYSA-N	0.706633
FQRJXDUXWFZGAK-NMWGTECJSA-N	0.70655
VQYSFCQQAKFGTQ-UHFFFAOYSA-N	0.70645
FBLLZLUWJVXAOX-AWEZNQCLSA-N	0.70635
SYRADECJLMSCIO-UHFFFAOYSA-N	0.7063
RMUPMTRFBGNING-UHFFFAOYSA-N	0.70625
YLYASWQKXBYNBS-UHFFFAOYSA-N	0.706233
LDRCIHXZZDBUEH-UHFFFAOYSA-N	0.706133
KKRDOPYYOVGFFP-UHFFFAOYSA-N	0.70605
PWIGSVVXIKJUHC-UHFFFAOYSA-N	0.705617
NQHSCOYYMNABMU-UHFFFAOYSA-N	0.7055
ADVDVRNCMXZGBC-UHFFFAOYSA-N	0.705417
AZLCDBZAXDYSPE-UHFFFAOYSA-N	0.7051
FYCWCUHYQNUMRF-UHFFFAOYSA-N	0.705
DJRVEUHRTIYZDS-UHFFFAOYSA-N	0.7048
BKRTURNQBCANIH-UHFFFAOYSA-N	0.7046
KVZYILNBDGLKEO-UHFFFAOYSA-N	0.704567
VZXGATWNROMBQB-UHFFFAOYSA-N	0.704433
RRIOLVGTVIEESD-UHFFFAOYSA-N	0.704317
LLKRGULIPZJOME-UHFFFAOYSA-N	0.704233
PIOOQSZFXWLYFE-YLIKJMMESA-N	0.704017
RWDFVLMCGLNAGK-UHFFFAOYSA-N	0.70395
OPDDTSXEIJETDI-ZZXKWVIFSA-N	0.7039
QXBITOIIWZLLQJ-UHFFFAOYSA-N	0.703867
GLZCXPFGUDZCRI-UHFFFAOYSA-N	0.703817
CEQMWFZBSMKEED-UHFFFAOYSA-N	0.70365
MNZFOODOTURYEY-UHFFFAOYSA-N	0.70325
GSVWSYTYQLAZGY-UHFFFAOYSA-N	0.70315
CXHNCXLWZGSJJU-UHFFFAOYSA-N	0.703083
WKIAZTPHQLIBJK-XTQSDGFTSA-N	0.703033
FZLOZYCSXNJQKL-UHFFFAOYSA-N	0.702717
ZLXOIVFZEKGQLN-UHFFFAOYSA-N	0.7027
ZDEVGGKIPWUSRA-UHFFFAOYSA-N	0.702617
XEHNCGSFTNCYMI-UHFFFAOYSA-N	0.702567
CBOFSHHWPTVEGN-HMAPJEAMSA-N	0.702383
DVQWLMMIWYTBTA-UHFFFAOYSA-N	0.702333
VMNDJVUIFNLIJV-UHFFFAOYSA-N	0.702283
LEWFUHPILPRFLA-UHFFFAOYSA-N	0.702217
TYLYYNRZWPVFCU-UHFFFAOYSA-N	0.702183
VTUIPEAIVLPLFS-UHFFFAOYSA-N	0.702133
POVDIIYWXBBTAH-UHFFFAOYSA-N	0.702
LUSKLHVCQODZGW-UHFFFAOYSA-N	0.701933
QYMNYHYXURZFRF-UHFFFAOYSA-N	0.701617
HUJCZYRJGLXZAO-UHFFFAOYSA-N	0.701567
FJQSIPNAKBPBIF-UHFFFAOYSA-N	0.70155
NWBDGMIPDBXTLB-UHFFFAOYSA-N	0.70115
VBGTUEQILKCBNT-UHFFFAOYSA-N	0.700933
DUXWYDOVGAZESW-UHFFFAOYSA-N	0.700933
QIIZVDQWFVRDHQ-UHFFFAOYSA-N	0.70085
MTCTXGDKNNWPHO-UHFFFAOYSA-N	0.700817
NZIWQUOIBXAYOO-UHFFFAOYSA-N	0.700617
JFTSGEXCQUQGRZ-UHFFFAOYSA-N	0.700567
SGMNPTMTGDYUMD-UHFFFAOYSA-N	0.7005
ILNJKYKALGYHEV-LJQANCHMSA-N	0.7005
YBHVLKAECIMIOH-UHFFFAOYSA-N	0.7004
NNVLFCLEWKGQMP-UHFFFAOYSA-N	0.700333
PVCBRQCWSCHKJN-UHFFFAOYSA-N	0.7003
UWOJLEBKPKSBKO-UHFFFAOYSA-N	0.70025
VKXFCDPCMOYSQR-XKZIYDEJSA-N	0.700167
ALXZMTQXDYBHLF-UHFFFAOYSA-N	0.7001
YURKCBVRIXQHSS-UHFFFAOYSA-N	0.700067
ONPBKXCYRZWVCF-ZSKXJOTNSA-N	0.699867
IHRUKVNKRNFLNS-UHFFFAOYSA-N	0.699867
BBVAEOUOVUCWGT-UHFFFAOYSA-N	0.699767
PUJHESNUZRAIEH-UHFFFAOYSA-N	0.699667
XYNHBLVEXFWBFI-UHFFFAOYSA-N	0.6996
JKXCQZKQTDFLFS-UHFFFAOYSA-N	0.699583
SJPHOJLICSPTTM-UHFFFAOYSA-N	0.699317
LZCWRSVYEZIMPU-UHFFFAOYSA-N	0.699283
KGUIIHHXSSQOHC-UHFFFAOYSA-N	0.699267
CKBJCCYNTSDVRF-UHFFFAOYSA-N	0.699033
QMXSRKJTBKZQKS-YDZHTSKRSA-N	0.699
IPEIHWBCFPQXOF-UHFFFAOYSA-N	0.698917
FTKQTWLGMGWDNI-UHFFFAOYSA-N	0.698767
CEZFQUAEVPUVGP-UHFFFAOYSA-N	0.698617
MQZSNTFFBOOUPA-UHFFFAOYSA-N	0.6986
GWWVSTOXTGUUAV-UHFFFAOYSA-N	0.69835
KKNPHYFGDVKJQR-UHFFFAOYSA-N	0.698117
LXLVTNIWZJORBN-UHFFFAOYSA-N	0.697883
SMMOSRQLDCGTFB-UHFFFAOYSA-N	0.69785
NAQXXJMSEOSTTJ-UHFFFAOYSA-N	0.69785
KHMVFCBDGOKWGW-UHFFFAOYSA-N	0.6978
PLBNPXVJIWAREX-UHFFFAOYSA-N	0.69775
AATUYOQZMNRMEA-UHFFFAOYSA-N	0.697733
DUMTUEDEXRLWRX-UHFFFAOYSA-N	0.697633
HVSKWZSBGRKECN-UHFFFAOYSA-N	0.697183
BUHASDVDHJDVAZ-UHFFFAOYSA-N	0.697167
JJTRFGMJEGYYLJ-UHFFFAOYSA-N	0.696983
NBZLQMBHEJRIBH-UHFFFAOYSA-N	0.69695
RNJQCFNMBGRWFY-UHFFFAOYSA-N	0.696717
VLCGDHHUDVRENY-UHFFFAOYSA-N	0.696683
YEKSDSZJEIWEFN-UHFFFAOYSA-N	0.69655
XFMUBDGJSLEMQP-UHFFFAOYSA-N	0.696533
RJRIJUAVRDYFRA-UHFFFAOYSA-N	0.696417
FRONRTGDJFKAQI-UHFFFAOYSA-N	0.6964
CLHNLRNWBKUIOE-UHFFFAOYSA-N	0.6963
TYTNUCZYARKIQK-UHFFFAOYSA-N	0.696267
XOHIFSLONNDQMD-UHFFFAOYSA-N	0.6962
FORJZDRFYHYEID-UHFFFAOYSA-N	0.695983
IKVJBGJJSSXVEZ-UHFFFAOYSA-N	0.69595
QWNQTUQKLNLBSR-UHFFFAOYSA-N	0.695883
FPVWKMPKADTQRU-UHFFFAOYSA-N	0.69585
DNIJQPQFCJGQTM-UHFFFAOYSA-N	0.695833
ZJMPTBRMYKOQKB-UHFFFAOYSA-N	0.6958
ABJFRTFWIMRFBY-INIZCTEOSA-N	0.695583
RSZMNABJTILCFC-JAIQZWGSSA-N	0.69545
QUTAQPXSXMFHDG-UHFFFAOYSA-N	0.695433
POZMSMRQPQBBHB-OEMAIJDKSA-N	0.695417
AAGQWFPQNZPWNS-UHFFFAOYSA-N	0.6953
OWLBFMYQQPHZNW-UHFFFAOYSA-N	0.695267
JPLZGMGLGQNBBQ-UHFFFAOYSA-N	0.695183
IRKJRFHTQAANMQ-UHFFFAOYSA-N	0.695183
WFHUGVMHYAPDRQ-UHFFFAOYSA-N	0.695067
SFSOUQBGJMGHFJ-UHFFFAOYSA-N	0.695017
YHALVXIRVFGFGR-UHFFFAOYSA-N	0.695
KKUIYJBSQUVCMB-UHFFFAOYSA-N	0.694833
JUELXNKQABNQRZ-UHFFFAOYSA-N	0.694633
KZTZQABHFXEOFV-UHFFFAOYSA-N	0.694583
UFVYTBAYGAJUQD-UHFFFAOYSA-N	0.69445
VZSJQVWOPGPXNH-UHFFFAOYSA-N	0.694383
FFWIMSXZLXLPRY-UHFFFAOYSA-N	0.694383
GIKIVPRQJJPSPA-UHFFFAOYSA-N	0.694367
SRGXCXSYONYLPQ-UHFFFAOYSA-N	0.694167
XAKJSDGTRZVTDQ-UHFFFAOYSA-N	0.694083
VZPYKDJDRPSVBJ-UHFFFAOYSA-N	0.694083
CQGNFEFQSXWVLL-UHFFFAOYSA-N	0.693933
PASZDQAYGVQLFM-HYARGMPZSA-N	0.693817
QZQIBZCJESCHMJ-UHFFFAOYSA-N	0.693783
BBIPNUHAUFDRGY-QGZVFWFLSA-N	0.693583
YAQWKDCWEMESDX-UHFFFAOYSA-N	0.6935
WVYRNUAPDVKNSE-UHFFFAOYSA-N	0.6935
UABHWUVWPFLSGG-XLNRJJMWSA-N	0.6933
FRHMHUCCLOEJDH-UHFFFAOYSA-N	0.693267
RJPMPTLMSKHXDY-UHFFFAOYSA-N	0.693233
NBCWSULGBBOSPM-GXHLCREISA-N	0.693167
HIWVCMGEOYDKOA-UHFFFAOYSA-N	0.693117
BLIVUISXTXDMFP-UHFFFAOYSA-N	0.693117
KDNZQMXFPUQBNA-AGWNBQGOSA-N	0.693067
YOFSICWRWXLXTL-UHFFFAOYSA-N	0.69305
LYDVZYOLLPHERZ-UHFFFAOYSA-N	0.692767
PLLVSWPJFHTYSC-UHFFFAOYSA-N	0.692717
KFHDGPSFJNAGOY-UHFFFAOYSA-N	0.69265
ZNRWQXQLXOGGQF-UHFFFAOYSA-N	0.6926
WTVYXMWBKVOWNQ-UHFFFAOYSA-N	0.6926
WJACRJJIGWYXEV-UHFFFAOYSA-N	0.6925
SHQQKTPAPUINAN-UHFFFAOYSA-N	0.692133
FRTYYZVHIGSOFT-UHFFFAOYSA-N	0.692133
URKDYGOXBLQOMP-UHFFFAOYSA-N	0.6921
LTEDESDDXPZQHO-UHFFFAOYSA-N	0.6921
IDANPGNQQOCDES-UHFFFAOYSA-N	0.692083
LZTAETRLTKSTRP-UHFFFAOYSA-N	0.691983
UXWHQOYVNMILAR-UHFFFAOYSA-N	0.69195
DEJXCBZNQKFTJQ-UHFFFAOYSA-N	0.691933
OODOKQCWOSAPBY-UHFFFAOYSA-N	0.691917
YPRMTYNFYJJWEJ-UHFFFAOYSA-N	0.691817
PMYCESHNAVADDU-UHFFFAOYSA-N	0.6918
GGGUJTIRZAOZSQ-XLNRJJMWSA-N	0.691683
PLPGVQSZOZOMHR-UHFFFAOYSA-N	0.6916
OVNRNHVVYQRTQH-UHFFFAOYSA-N	0.6916
OWEDLFKZMVBKOC-UHFFFAOYSA-N	0.69145
BXDGUESZRFHXNG-UHFFFAOYSA-N	0.691383
MJRFDKFISQELBS-UHFFFAOYSA-N	0.691317
SHJJMXKUTTZCSS-UHFFFAOYSA-N	0.691283
BIWBPVNQWDTPDR-UHFFFAOYSA-N	0.691267
ZIDVOSFAJUQWNG-UHFFFAOYSA-N	0.69115
ISSGVIZEFOTQTI-UHFFFAOYSA-N	0.691017
YDNOBYBMXOEYAS-UHFFFAOYSA-N	0.691
NYZHANYQZSFEDM-UHFFFAOYSA-N	0.690883
VCTHXIWVBZSBMU-FXBPSFAMSA-N	0.690867
UAYOPQBZMONMMU-UHFFFAOYSA-N	0.690867
DCFRFCPEWVJKQP-UHFFFAOYSA-N	0.690717
GONPXEHEJFNJLG-UHFFFAOYSA-N	0.690633
GDWQOAIDDPINNU-UHFFFAOYSA-N	0.690583
UPTDETARONDKGW-UHFFFAOYSA-N	0.690483
IFRJRXWOSZKLKR-UHFFFAOYSA-N	0.690383
GTSSAEXIXRIZIC-UHFFFAOYSA-N	0.6903
KIDYVYCXLARYHV-UHFFFAOYSA-N	0.690267
NWUANIYZRYETMT-UHFFFAOYSA-N	0.690217
XOISWCNIFVMTSU-UHFFFAOYSA-N	0.689933
TUQROAJCIOAENE-UHFFFAOYSA-N	0.68985
RTVZWALTCXKRET-UHFFFAOYSA-N	0.68985
TYAHFEXWIYBLJD-UHFFFAOYSA-N	0.689767
GSQMWLZVQJQROE-UHFFFAOYSA-N	0.689683
XMONLDXRLKKFKD-UHFFFAOYSA-N	0.6895
XHZFRVDSLVQCQJ-UHFFFAOYSA-N	0.689467
DNGFTCAWJANLDA-UHFFFAOYSA-N	0.689433
ANBGRQBWQGCAEM-UHFFFAOYSA-N	0.689433
YUHQXJUGEFJXMJ-UHFFFAOYSA-N	0.6894
IDDBTYZKTAYXMG-UHFFFAOYSA-N	0.689383
GDOVWWKZVOIGGR-HMMYKYKNSA-N	0.6893
CGUDYQJMNCBUFA-UHFFFAOYSA-N	0.689233
HJQMITCFQOUOKL-UHFFFAOYSA-N	0.689167
LUHWGWKQUPBUQK-UHFFFAOYSA-N	0.689117
NXXSWZMRDAYYKB-UHFFFAOYSA-N	0.6891
XFBJBKVKMVRKHK-UHFFFAOYSA-N	0.68905
KXMYNUDCWPSVTI-UHFFFAOYSA-N	0.688983
FHXBKCOTLMQIJP-UHFFFAOYSA-N	0.6889
KYIBVOXEJYAPGQ-UHFFFAOYSA-N	0.688883
UYIIAMQTEINADA-UHFFFAOYSA-N	0.688817
HZMDZXHJPSMSLU-UHFFFAOYSA-N	0.6887
IIBUQVNJWGOYSC-UHFFFAOYSA-N	0.688517
QEYVNBUWNMLPAE-UHFFFAOYSA-N	0.688417
VHSVALXCVLLIJC-UHFFFAOYSA-N	0.688317
JIBQJWFCVUJNAV-UHFFFAOYSA-N	0.68825
GEWWRLRJRCXWTF-UHFFFAOYSA-N	0.68825
WTVUKRPJCVXHGQ-UHFFFAOYSA-N	0.688233
PTJQVSGWRWCBNI-UHFFFAOYSA-N	0.688183
VSUJFOBLYVAQSB-UHFFFAOYSA-N	0.68815
BSWYUDYZZXDJFZ-UHFFFAOYSA-N	0.688083
MEGKLAXMAKIGSG-MRXNPFEDSA-N	0.68805
LZDBGKKTSDQKDB-UHFFFAOYSA-N	0.68805
VVQGOEUMARAVJG-UHFFFAOYSA-N	0.688
QMBRJDLUPCDEIY-UHFFFAOYSA-N	0.688
INOIVUQAWUEJKS-UHFFFAOYSA-N	0.687883
LFOALELDCADJMO-UHFFFAOYSA-N	0.687867
JFWIDIDYORWHMF-UHFFFAOYSA-N	0.687767
HFYCDBVZMIKVFM-UHFFFAOYSA-N	0.687733
DGRLJQNXKRGGJC-UHFFFAOYSA-N	0.687717
WPTYUMZMPDMKDI-UHFFFAOYSA-N	0.6877
NTYVOMGYORQZPG-UHFFFAOYSA-N	0.6877
JYTIHFAELSFFNF-UHFFFAOYSA-N	0.6877
OYXOEWHWYKRPBZ-UHFFFAOYSA-N	0.687667
KIGIMLYOLMOQJQ-UHFFFAOYSA-N	0.687633
STPRPIKPAMEAFK-UHFFFAOYSA-N	0.687617
LXTOGDMHYJYNAU-UHFFFAOYSA-N	0.687467
NYQQHTNQWJUOBO-UHFFFAOYSA-N	0.68745
OXVQWCLLIMDNDT-UHFFFAOYSA-N	0.6874
NYSDIOIMMFNYOD-UHFFFAOYSA-N	0.6874
PJKAXXALRINALL-UHFFFAOYSA-N	0.687283
NZFOLUWNCBOXBX-UHFFFAOYSA-N	0.687267
KRKLXDSQEKLMJO-UHFFFAOYSA-N	0.687183
GPXJQKRGKOGWTC-UHFFFAOYSA-N	0.686967
JEYQVKOGJSUVRV-UHFFFAOYSA-N	0.686933
GTFFLPDLQKVRJW-UHFFFAOYSA-N	0.686833
HSOMDHIOHPXYDT-UHFFFAOYSA-N	0.6868
FQYDHHKIJMJUHR-UHFFFAOYSA-N	0.6868
WJLVVCTWIYIYEZ-UHFFFAOYSA-N	0.686783
LQVVGGTVQLOOLM-UHFFFAOYSA-N	0.686683
DJYBGPZXBLFKCU-UHFFFAOYSA-N	0.686633
QKAULYITMLHXNX-HTXNQAPBSA-N	0.686617
QHBSPOWZHBBIBD-UHFFFAOYSA-N	0.686567
TWSOQLWUOPDKNX-UHFFFAOYSA-N	0.686517
YFXWXJODEODSIN-SIKLNZKXSA-N	0.68645
YABPTOXWLDAFIX-UHFFFAOYSA-N	0.686267
SAMXVSJITJWBSD-UHFFFAOYSA-N	0.686267
YHXGYQKOYWFHJD-UHFFFAOYSA-N	0.686167
CXCBUSLWYOIBLX-UHFFFAOYSA-N	0.686133
QYUZUOMWWHYCME-GZTJUZNOSA-N	0.6861
RGUHOJYRHVNOCC-UHFFFAOYSA-N	0.686067
ZCQDDWFODQBYOO-UHFFFAOYSA-N	0.686033
VQQQPYSTLSAWMD-UHFFFAOYSA-N	0.686033
TWZDPZWFVQONDK-UHFFFAOYSA-N	0.686033
FBCKDHDFRHJXQO-UHFFFAOYSA-N	0.685983
QHHOBOQGVKCJCB-UHFFFAOYSA-N	0.685967
HAWZRTHRWCEMFP-UHFFFAOYSA-N	0.685917
YRPYFZNVDJGNQG-UHFFFAOYSA-N	0.68575
QFOCBVRADLNBSS-UHFFFAOYSA-N	0.68575
IPVKRZMLTMDTGN-LRNSAUPQSA-N	0.6857
BQBDCZZUDYWNQG-UHFFFAOYSA-N	0.685667
JJEDGURKLPYECU-UHFFFAOYSA-N	0.685633
GNXCAPJSHVACKL-UHFFFAOYSA-N	0.6856
UHVLEBVSRCYEBC-UHFFFAOYSA-N	0.685567
VMFIRCRGBQJJDZ-IYBDPMFKSA-N	0.685417
UVQZHJSWZJBCFA-UHFFFAOYSA-N	0.6854
GAAIIYKRQPDKQB-UHFFFAOYSA-N	0.68535
OSWDCGMVYCPRRN-UHFFFAOYSA-N	0.685317
RYOFMDZERJLQMB-UHFFFAOYSA-N	0.6853
VRVYRUCZNMUKFZ-UHFFFAOYSA-N	0.685283
KRVHCEGPVQBBOG-UHFFFAOYSA-N	0.685167
ZCOBYAZVQPPPNU-UHFFFAOYSA-N	0.68515
AILZRCVDZKZKID-UHFFFAOYSA-N	0.685083
WURWAQYCEGPBIP-VIZOYTHASA-N	0.685033
CKAJNWHRKGLPNS-UHFFFAOYSA-N	0.684967
ANWMYHDDEOEMOU-UHFFFAOYSA-N	0.684967
SQUMWFRGKIOVMX-JCMHNJIXSA-N	0.68495
CJBZELRPSMZGGU-UHFFFAOYSA-N	0.6849
YYIZCQYUPZUOGM-UHFFFAOYSA-N	0.68485
PQLNZQXNMMOJAV-UHFFFAOYSA-N	0.68485
PBGZQBIAXKJXHH-UHFFFAOYSA-N	0.68485
BEPVUHXZBLVOFS-HJBWJNFQSA-N	0.68485
LIAUHEOENONNKJ-UHFFFAOYSA-N	0.684817
LRJILEDSLGUGRP-UHFFFAOYSA-N	0.684783
ZZZDBQVHSPRPCZ-UHFFFAOYSA-N	0.68465
BRMUXVPPLLFPES-UHFFFAOYSA-N	0.68465
FORZEIFBTASZLE-UHFFFAOYSA-N	0.684583
ALCQNXZRLCIPBU-UHFFFAOYSA-N	0.684583
TUHRMSSXUXEPRD-ZHZULCJRSA-N	0.684517
HFQXRVBBVYMSTA-UHFFFAOYSA-N	0.684517
YCCXWKLXZUGWDS-XQNSMLJCSA-N	0.684483
AGGGJRJVUOYBGD-UHFFFAOYSA-N	0.684467
CRUFWEAKVQQWPX-UHFFFAOYSA-N	0.684317
ZAZIHCXXDNIXSX-UHFFFAOYSA-N	0.684283
MTBIYPDJDUSNFJ-UHFFFAOYSA-N	0.684283
CKEFGUPIOKNMHX-UHFFFAOYSA-N	0.68425
TYJCPMGIYKHJRY-UHFFFAOYSA-N	0.684183
ZNTDEXAICIDCEO-UHFFFAOYSA-N	0.684133
ITWCCKAICVTXEE-UHFFFAOYSA-N	0.6841
HFCYUJNNKHVPQR-UHFFFAOYSA-N	0.683983
XRWCMSDLMJGHOO-UHFFFAOYSA-N	0.68395
RXZVWVFUSKXLFA-UHFFFAOYSA-N	0.68395
IAHXRMNIOSUIOC-UHFFFAOYSA-N	0.683867
PRWBCGNKRFMUQI-UHFFFAOYSA-N	0.68385
TXMRVUGPDLUPSE-UHFFFAOYSA-N	0.683767
UZHYIQLDRIZDIE-UHFFFAOYSA-N	0.683667
DZUKYBDCYSJTIX-UHFFFAOYSA-N	0.683633
FBHZSXKKAROPKP-UHFFFAOYSA-N	0.683583
MXMXLRXLAQBVMS-UHFFFAOYSA-N	0.68355
MHZWNHTUTPOBJH-UHFFFAOYSA-N	0.68355
WHKRFCMSRHWNGW-UHFFFAOYSA-N	0.683483
IJZGUCPDDHAJPE-UHFFFAOYSA-N	0.683483
BMKHLCGWBQUMLY-UHFFFAOYSA-N	0.683467
NXBOQLZKIFANJU-HMAPJEAMSA-N	0.683317
PESDCEDBRUXXKE-UHFFFAOYSA-N	0.68325
SRJFFZGFNPYYDK-UHFFFAOYSA-N	0.683233
RGCILLUSUMWLTN-UHFFFAOYSA-N	0.683233
FERHEOMQNHOSMA-UHFFFAOYSA-N	0.683167
OZEOGAREMASOSZ-UHFFFAOYSA-N	0.68315
JYOBJNXXJWTXBQ-IDKMENSTSA-N	0.68305
HHWMSCIIJFWXQI-UHFFFAOYSA-N	0.683
RGDTVZLJCZWPBS-UHFFFAOYSA-N	0.682867
UVMXFASGQPFYOH-UHFFFAOYSA-N	0.68285
AUOLPHJQKFBYIX-UHFFFAOYSA-N	0.682833
YQLNPUOTMLYCFJ-UHFFFAOYSA-N	0.682817
WBKDIKYYHUPBRP-UHFFFAOYSA-N	0.682783
KHYWSJWPFSJPEY-ZZXKWVIFSA-N	0.682733
WVGMNIQYUUKZEU-UHFFFAOYSA-N	0.682683
FYLAPVDPCPSVMD-UHFFFAOYSA-N	0.68265
SOZZSUYJOOPYPR-UHFFFAOYSA-N	0.682533
LDORJDKZEKCPHW-UHFFFAOYSA-N	0.682533
OOYSWGHWCYIWMG-UHFFFAOYSA-N	0.6825
ITCTZSPDPJAUBC-OAHLLOKOSA-N	0.68245
DBOGRABGZZBIOY-UHFFFAOYSA-N	0.682433
IYMCCSSICNYNJR-UHFFFAOYSA-N	0.682417
XRVXSSOHUAXTRD-UHFFFAOYSA-N	0.682383
XQVMBLRXWIMPPA-UHFFFAOYSA-N	0.682383
DBISGYZWGFXXGA-UHFFFAOYSA-N	0.682383
DYWMNXJXGIZQIL-UHFFFAOYSA-N	0.6823
CFPYJNOTZLGCIC-UHFFFAOYSA-N	0.682167
YVBGXZOQMJESFZ-UHFFFAOYSA-N	0.681967
FGQZZGIENXJGAI-UHFFFAOYSA-N	0.68195
FIUZAHKDVNBNIR-UHFFFAOYSA-N	0.681867
FFHHUXQYXWCBMZ-UHFFFAOYSA-N	0.681867
AOLUURNBYGDJAW-UHFFFAOYSA-N	0.681867
CAFWSKKAEVXHAA-DVKDBIPTSA-N	0.681783
WYARTTXUSJHSMA-UHFFFAOYSA-N	0.681767
AWKDVZKMUPAJCL-UHFFFAOYSA-N	0.68175
VZGVMVZRYAYUBR-UHFFFAOYSA-N	0.681667
KTANSLZKKYYCCF-UHFFFAOYSA-N	0.681667
OBBZHLSMLWBYFV-UHFFFAOYSA-N	0.681583
JSPONSLFXFVSDQ-UHFFFAOYSA-N	0.681533
BEESMUBJUDIFPI-UHFFFAOYSA-N	0.681517
XLKNMTJPLPYSOF-UHFFFAOYSA-N	0.681417
UXPJSPOSGVXRDI-UHFFFAOYSA-N	0.681417
CKUPSUCHKCHUMR-UHFFFAOYSA-N	0.681417
DUWFOSHHSXERKH-UHFFFAOYSA-N	0.681317
FKEYNHNDCCBCIN-UHFFFAOYSA-N	0.68125
MCRMGQVLNHHPSR-UHFFFAOYSA-N	0.681233
HGOVHVAVXBXRRF-UHFFFAOYSA-N	0.681217
KWWNTIFABAROFA-UHFFFAOYSA-N	0.681167
UTRUHEFGBSVKRK-UHFFFAOYSA-N	0.6811
LZEFDKPKQUCAEF-UHFFFAOYSA-N	0.68105
YRWJGAQLVZUVGF-UHFFFAOYSA-N	0.680917
XIQOQUBUYFENTQ-UHFFFAOYSA-N	0.680917
QNYKPHHNFQBMLD-UHFFFAOYSA-N	0.680883
AFHKNTOQTOSUAN-UHFFFAOYSA-N	0.680867
VBPRYRNYQLBTNN-GPIDFBCLSA-N	0.68085
CDZVVUJIYNIKJH-UHFFFAOYSA-N	0.6808
BUWDUCYJMNGLIB-ULCRDSCMSA-N	0.680783
DAEKWEJZABBNJT-UHFFFAOYSA-N	0.680767
NFMQQVJLGMYNHV-UHFFFAOYSA-N	0.6807
HZUQWZPMJJTURQ-IDDDKKPMSA-N	0.68065
VDWNWOLVRYZBAI-UHFFFAOYSA-N	0.6806
PEYDRGUEBFKZRC-UHFFFAOYSA-N	0.6806
JKGAWOIOSKHFAP-UHFFFAOYSA-N	0.680567
OOOOWMKAWJGLLS-UHFFFAOYSA-N	0.68045
KTWSQQBDCJELJC-UHFFFAOYSA-N	0.680367
BXXAUBDWDBDZGQ-UHFFFAOYSA-N	0.680317
OLZWEXQPGXIROI-UHFFFAOYSA-N	0.680267
FVTPYEIGGXEYJS-UHFFFAOYSA-N	0.680267
PAOSPYHEXPEQLH-UHFFFAOYSA-N	0.68025
CVEPLCGGEHYSOL-UDWIEESQSA-N	0.680233
XGRYKKURZKCUDL-UHFFFAOYSA-N	0.6802
WCMNCYJTSWAQPL-UHFFFAOYSA-N	0.6802
JSDXAZIHPHAWBH-UHFFFAOYSA-N	0.680133
BLYDVZFTYDIGJY-HOCLYGCPSA-N	0.680133
OSCAPGNNPWWWNE-UHFFFAOYSA-N	0.680117
ZVPASZPFHJMKLN-UHFFFAOYSA-N	0.680067
LCMSWWPGBAKQIE-RHSMWYFYSA-N	0.680067
FDSWKBAKKZWFRR-UHFFFAOYSA-N	0.68005
YRXJGRAVQYIBSQ-UHFFFAOYSA-N	0.68
WOQBKMNITHWMEH-UHFFFAOYSA-N	0.679983
UDPVLFHCLSYVIM-UHFFFAOYSA-N	0.679933
LGOBMANKAGFEDG-UHFFFAOYSA-N	0.679917
MFWQGIBHIXIAPK-UHFFFAOYSA-N	0.679867
XARFSTYNCMRKKU-UHFFFAOYSA-N	0.679817
UIAFYLGKGUKZJN-UHFFFAOYSA-N	0.679733
PLVZRBKOSNOLPV-UHFFFAOYSA-N	0.679717
IYEWIHMNXMWHMI-UHFFFAOYSA-N	0.679667
RLEBSXHXTGHYFD-UHFFFAOYSA-N	0.6796
YVNGSRJOBZKQPZ-UHFFFAOYSA-N	0.67955
XQUKBGGONVNRMF-UHFFFAOYSA-N	0.6795
OEEOZCASLKPWMY-UHFFFAOYSA-N	0.6795
FQAOADHFDGILCB-UHFFFAOYSA-N	0.6795
MZTGGXAHNMEAJJ-UHFFFAOYSA-N	0.679333
WBYAZGPHRFRLPW-UHFFFAOYSA-N	0.6792
FLBLQRCKIHYTQE-UHFFFAOYSA-N	0.67915
BUVFAKDHPBCCHY-UHFFFAOYSA-N	0.67915
WEZQVIPAQSIWJB-UHFFFAOYSA-N	0.679117
YIOKLLDSYCADPF-UHFFFAOYSA-N	0.679
VPBFTRPPDYPFNX-UHFFFAOYSA-N	0.679
BGIQACDYQNEIOW-UHFFFAOYSA-N	0.67895
UTTHKOFILHMRNS-UHFFFAOYSA-N	0.678917
FWHQPMPJAFNLHJ-UHFFFAOYSA-N	0.678917
WSCSUCFQPJUGKO-UHFFFAOYSA-N	0.6789
QUBQSJGGACYQLD-UHFFFAOYSA-N	0.67885
PSOJUUNKEAVGDG-UHFFFAOYSA-N	0.67885
FSTRSEOETWUDFU-UHFFFAOYSA-N	0.67885
PCKVUNMEONNVBS-UHFFFAOYSA-N	0.678833
ZEBNWDZUHSRAOK-UHFFFAOYSA-N	0.678783
SYJLXVLULVIRRH-UHFFFAOYSA-N	0.678767
RKLRBCMGEWLAJV-UHFFFAOYSA-N	0.678767
ONTHDVGYZBNWIF-UHFFFAOYSA-N	0.678767
KIXSVCYGVWBRJT-UHFFFAOYSA-N	0.678767
OKLYGWOJRADOAM-UHFFFAOYSA-N	0.678733
AESDDWZZXFHKGZ-UHFFFAOYSA-N	0.678583
WHGKOOSFXGVDDE-UHFFFAOYSA-N	0.67855
GQFZKZNCFGGGFW-UHFFFAOYSA-N	0.678467
JZFOPAYKXYSMSM-UHFFFAOYSA-N	0.67845
IYQCCNQNVSIAFJ-UHFFFAOYSA-N	0.678433
IGDIFCOFZTZUOI-UHFFFAOYSA-N	0.678417
HPUNVIVZKYYBCK-UHFFFAOYSA-N	0.6784
RXEZGRPZLZUBTA-UHFFFAOYSA-N	0.678383
XLYJNOHLPQFPKM-UHFFFAOYSA-N	0.67835
OPTGGUQJYKBBHC-UHFFFAOYSA-N	0.678317
XTSWAHPPPDGSEH-UHFFFAOYSA-N	0.67825
UVFYSVMTYXIMSC-UHFFFAOYSA-N	0.67825
YPDUMDKWOJQOOD-UHFFFAOYSA-N	0.678233
BKYTTYVXKYOVQC-UHFFFAOYSA-N	0.678183
BFMFGUONVKKSRV-UHFFFAOYSA-N	0.678183
CBWOMDLVNJPXAB-UHFFFAOYSA-N	0.6781
HMLPTQGIFXLIAY-UHFFFAOYSA-N	0.678067
DZDAEJYAKMDSOG-UHFFFAOYSA-N	0.677883
UKKOGDRAYJJVDK-UHFFFAOYSA-N	0.677867
VBNZKQZEMFRNSC-UHFFFAOYSA-N	0.67775
RUGQHVBSJUAZKF-GAWOJFTKSA-N	0.677733
QWVUIOANRQMMKB-UHFFFAOYSA-N	0.67765
IVXOCLVTVFDLPA-UHFFFAOYSA-N	0.677633
HPUIUYOINMYDHL-UHFFFAOYSA-N	0.6775
KPLIERGPRFYIPI-UHFFFAOYSA-N	0.67745
XILADUXQCIRJIJ-UHFFFAOYSA-N	0.677417
HFIPXXNRAKPISX-UHFFFAOYSA-N	0.677383
PIOXVTDVOBZWTJ-UHFFFAOYSA-N	0.677367
GZMJXKMXZURRJZ-UHFFFAOYSA-N	0.6773
CAMCHVHJEYWBCC-UHFFFAOYSA-N	0.677267
YVGOGUJCGPCWJT-UHFFFAOYSA-N	0.67725
VCDUELWUQKJCGP-UHFFFAOYSA-N	0.67725
SKRYDBBWSBCEQQ-UHFFFAOYSA-N	0.677167
UEENREJRWOFYOA-UHFFFAOYSA-N	0.67715
CMQWBGLIXTUWOF-UHFFFAOYSA-N	0.67715
KVFYAAIJOIIKDG-UHFFFAOYSA-N	0.67705
IFDZLVNZNFFWNV-UHFFFAOYSA-N	0.677033
CUKNPMKREDLKOL-UHFFFAOYSA-N	0.676933
DBPXOOZIJHYGSC-UHFFFAOYSA-N	0.676883
WWUCORILJMVSIZ-UHFFFAOYSA-N	0.67685
YHZBJCSCUAPHQO-UHFFFAOYSA-N	0.67675
RWUFXLSNIWREFE-UHFFFAOYSA-N	0.676683
BWQHZKKDVPOOJL-UHFFFAOYSA-N	0.676633
SLHJQXKPCKBYNM-UHFFFAOYSA-N	0.676617
AVEIVCHLNNCMMT-UHFFFAOYSA-N	0.676583
SITUAENKSZHBQG-UHFFFAOYSA-N	0.676533
RVTIBSHGJGIPTF-UHFFFAOYSA-N	0.676533
UCXIKWYQTNRTTF-UHFFFAOYSA-N	0.676517
NEKMBZQNMLHGLG-UHFFFAOYSA-N	0.676517
JENHPCLMGXMUQO-UHFFFAOYSA-N	0.6765
WLXBNDIUBANZKH-UHFFFAOYSA-N	0.676483
FPRJPESVBOTQJZ-UHFFFAOYSA-N	0.67645
NIAJWHGPDQUYRF-UHFFFAOYSA-N	0.676433
BKTOFIFJTQQWNJ-OQKWZONESA-N	0.6764
XBGHATDRSCXNPM-UHFFFAOYSA-N	0.676367
PMKBLFJSSLFUQR-UHFFFAOYSA-N	0.6763
PFSWZMPOIGVUCZ-UHFFFAOYSA-N	0.676217
BMSJFKPXMGMNEB-UHFFFAOYSA-N	0.676183
SQKLBXFRWFZYFX-UHFFFAOYSA-N	0.676117
VDJRXSZRCHMCMZ-UHFFFAOYSA-N	0.6761
MEZUJKWODYUVNE-UHFFFAOYSA-N	0.676067
LNOOKYZLUURBBD-OAHLLOKOSA-N	0.67605
DQWPDSNQWPFXIJ-OAHLLOKOSA-N	0.67605
DQQKLGCIZRBWBP-UHFFFAOYSA-N	0.676017
DPJBNJLIKKNWBE-UHFFFAOYSA-N	0.676
JLDBRAYADCBSKB-UHFFFAOYSA-N	0.675933
UIFYDJMSHYNEBW-UHFFFAOYSA-N	0.67585
IHXFYAFZRKHHAN-UHFFFAOYSA-N	0.6758
QRYFZIYDZUWDNP-UHFFFAOYSA-N	0.67575
IJMGTYJOUZNEHQ-UHFFFAOYSA-N	0.67575
ABNUTUPWMPUUMM-UHFFFAOYSA-N	0.67575
YVURFGYMUGVNJF-UHFFFAOYSA-N	0.675717
QTNJGIANVQYPSD-UHFFFAOYSA-N	0.675467
AZGWROQZFLQBSO-UHFFFAOYSA-N	0.675467
CVKSBGZUUOHPPP-UHFFFAOYSA-N	0.67545
VEKBKYKUBJRKTA-UHFFFAOYSA-N	0.675417
DNGMCPXIXFCQMD-UHFFFAOYSA-N	0.675367
ODUVBUJAMFKGSD-UHFFFAOYSA-N	0.675217
HTYSNBXCEMMGOO-UHFFFAOYSA-N	0.675217
DWWDOSLFZPUAQY-UHFFFAOYSA-N	0.675217
MXTVGGGWSQIPFH-UHFFFAOYSA-N	0.67515
SUEPTQLNXRRMPH-UHFFFAOYSA-N	0.6751
XHEDQBJBXAJRHV-UHFFFAOYSA-N	0.675017
VFFFEHYAKXAOBI-UHFFFAOYSA-N	0.675017
HMOQOEPZUXLSNY-UHFFFAOYSA-N	0.675
QDKCHOROOIYNDE-UHFFFAOYSA-N	0.674967
WQIRMWXHDZDJLB-UHFFFAOYSA-N	0.67495
ZPZQSGURKROMIU-UHFFFAOYSA-N	0.674917
SPEGZWPEKBXSAF-UHFFFAOYSA-N	0.674917
CTWBNULCNYPLTN-NDUQDZPOSA-N	0.6749
FFFQHBCCOVJBPX-UHFFFAOYSA-N	0.674867
CEEFFJUCGGNBDO-UHFFFAOYSA-N	0.674783
FXKKERWNPOYBDU-UHFFFAOYSA-N	0.674717
BMWAEPFYMWPAMY-CQSZACIVSA-N	0.67465
UZMVIBCPXBGMOF-UHFFFAOYSA-N	0.674617
VAJMSAKHZOYYLJ-OEAKJJBVSA-N	0.6746
QMOAKWDHMYJXID-UHFFFAOYSA-N	0.674483
BAAURCSICZJFIS-UHFFFAOYSA-N	0.674483
URYVGHPABMZPQP-UHFFFAOYSA-N	0.674417
KFCWURXVNVXTFV-UHFFFAOYSA-N	0.6744
AFRVUQKUNRLBHJ-UHFFFAOYSA-N	0.6744
SERHLNXIUBHKOI-UHFFFAOYSA-N	0.674367
KJCYUORCTUNAJA-UHFFFAOYSA-N	0.67435
AYEJQCURCZALFA-UHFFFAOYSA-N	0.674333
GBEYCQXWGYIPGK-UHFFFAOYSA-N	0.674317
VRVXULKJSGYWDW-UHFFFAOYSA-N	0.6742
KESABSDSGZJYQA-UHFFFAOYSA-N	0.6742
BGRGKHFPSGMVHJ-UHFFFAOYSA-N	0.6742
HCYGIAVONSVJRE-KQWNVCNZSA-N	0.674067
HKKDBQLXINGFDH-UHFFFAOYSA-N	0.674033
WIOAGRONJKKSSH-UHFFFAOYSA-N	0.67385
GRKLOSGWQDLBQG-UHFFFAOYSA-N	0.673783
XHJABLHWLCHNLB-UHFFFAOYSA-N	0.673717
VBIBRZZLZRGFML-UHFFFAOYSA-N	0.673567
GTRZLEJKLQGACP-UHFFFAOYSA-N	0.673533
VUDGWBWDICRBEV-QRWLVFNGSA-N	0.673483
AFAAQRGZZIDFBT-UHFFFAOYSA-N	0.673467
STCSCDXJNYQLFJ-UHFFFAOYSA-N	0.6734
JNQYPEPJXLIJKD-UHFFFAOYSA-N	0.673367
DEWLTTWQWGWLRJ-BZZOAKBMSA-N	0.673333
AEWOVLQESLNIBI-UHFFFAOYSA-N	0.673333
GFEYJPQFGAYLDJ-UHFFFAOYSA-N	0.673317
PXVULBAHPZROBX-UHFFFAOYSA-N	0.6733
MOKPKEQRMFXPLL-UHFFFAOYSA-N	0.673283
KATLFQMIBPERBO-UHFFFAOYSA-N	0.673267
JMKRBEMEXOAAOO-UHFFFAOYSA-N	0.673267
NDSYCSPWOCJBRS-UHFFFAOYSA-N	0.67325
LVMKFOXDYVVILO-UHFFFAOYSA-N	0.67325
XEBKMVOAVUHRJV-UHFFFAOYSA-N	0.673217
MQBPHQVLWXIHLM-UHFFFAOYSA-N	0.673217
MHRJWWYJAVGVJH-UHFFFAOYSA-N	0.673183
OFJDBTUFYNTTOT-UHFFFAOYSA-N	0.673167
HSLLSRORIASHGO-UHFFFAOYSA-N	0.673167
ZBZYVRIYBYWKKB-UHFFFAOYSA-N	0.6731
OSENPJLHUVYYDX-UHFFFAOYSA-N	0.6731
BKZJZFZLJPSXNW-YSURURNPSA-N	0.6731
ULBLUGNXSYNSPZ-UHFFFAOYSA-N	0.673083
SLZSSXDYVCBTQO-UHFFFAOYSA-N	0.67305
ADTSWXAPDFXFGT-UHFFFAOYSA-N	0.67305
XYFNMYZZEQWBKH-UHFFFAOYSA-N	0.673033
QEBIIOJXASJLHT-UHFFFAOYSA-N	0.673
RDEOAAVKVHZHSJ-UHFFFAOYSA-N	0.672983
SEVCPFYAKYBLMP-UHFFFAOYSA-N	0.67285
VVBNIZUPNSFBAR-UHFFFAOYSA-N	0.672833
KGIDZFXKROFEEG-UHFFFAOYSA-N	0.672817
JJJFMXYZMKBIHS-UHFFFAOYSA-N	0.672717
AVOWQVMEVISWRV-UHFFFAOYSA-N	0.672667
IVPXCZPECLZCAZ-UHFFFAOYSA-N	0.6725
KYVOMGZWCOOFQE-UHFFFAOYSA-N	0.672483
ISFCIWBNGVUJPZ-UHFFFAOYSA-N	0.67245
GDWYPEYBDHHGGV-UHFFFAOYSA-N	0.67245
GATMUNDZPBUNJZ-UHFFFAOYSA-N	0.67245
LWMCHNACXQUSFZ-UHFFFAOYSA-N	0.672433
KAGRTOQFNZGZHF-UHFFFAOYSA-N	0.672367
QCPDSVSOEICQEN-UHFFFAOYSA-N	0.6723
RVINQOYUAJDLSW-UHFFFAOYSA-N	0.672283
GXOSCFZSASJFSO-UHFFFAOYSA-N	0.672267
IVAZBZZPHQVPBC-UHFFFAOYSA-N	0.67225
UXLGXZCSUHCJBH-UHFFFAOYSA-N	0.672217
MTQCRFGJUSQQPF-UHFFFAOYSA-N	0.672217
MTDJLWXNSMSGMM-UHFFFAOYSA-N	0.672217
IQUJUOSDGFRWMV-UHFFFAOYSA-N	0.672217
RVFXCPVZDYFYBR-UHFFFAOYSA-N	0.672183
UGSQBUVQXIDCBD-UHFFFAOYSA-N	0.672167
UJTOXIFERASSDD-UHFFFAOYSA-N	0.6721
RVBXLIXEWPHGEY-UHFFFAOYSA-N	0.6721
YOVKGZBLTTZPNL-UHFFFAOYSA-N	0.672083
COYRJAQUSGYKLJ-UHFFFAOYSA-N	0.672067
XXLNQMPWBQLRDX-UHFFFAOYSA-N	0.671983
RRTHGKUBEPUKFE-UHFFFAOYSA-N	0.671967
HOGDXWPASSFKCX-UHFFFAOYSA-N	0.671917
VQEPDLHLSFQSRT-UHFFFAOYSA-N	0.671883
XSOZVQPLFVWZBT-UHFFFAOYSA-N	0.671867
IGFYVFCRZRLLIQ-UHFFFAOYSA-N	0.671767
JQMXEKKPKGRQFM-UHFFFAOYSA-N	0.671733
SDBAOYJXFCPZPX-UHFFFAOYSA-N	0.6717
DNFQRLTZPIMVHA-UHFFFAOYSA-N	0.671683
ORFNICSWCPPPDT-UHFFFAOYSA-N	0.671667
DKBVPIRXPVZEIW-UHFFFAOYSA-N	0.671633
LIWPXOVTWHIZII-UHFFFAOYSA-N	0.671567
JUFWNXKIZYSJQZ-UHFFFAOYSA-N	0.671567
BWZZNFPTNRFXMS-UHFFFAOYSA-N	0.671567
VXFSSGBOLGIFQB-UHFFFAOYSA-N	0.6715
NZZGCRKWGKNCRH-UHFFFAOYSA-N	0.6715
WVOJFUFTAHUDNP-UHFFFAOYSA-N	0.671467
OZJLLUDHJVPGQU-UHFFFAOYSA-N	0.67145
DUBPLMJCUKIYGK-UHFFFAOYSA-N	0.67145
MBRLCTOYRQEFIV-UHFFFAOYSA-N	0.671433
KSEODOMPFQYSJD-QGZVFWFLSA-N	0.671417
VILVVROYSMISOO-UHFFFAOYSA-N	0.671367
CAMYQTOJXZXMBO-UHFFFAOYSA-N	0.6713
HRJOCJOJZOXDSL-UHFFFAOYSA-N	0.67125
ZOQWLSBETNDBAS-UHFFFAOYSA-N	0.671183
PCLPEYOXEATFES-UHFFFAOYSA-N	0.67115
MIHPTKXXNRGLAB-UHFFFAOYSA-N	0.67115
POISWRQULLQDHY-UHFFFAOYSA-N	0.671133
IFEQBBMOUVILDM-UHFFFAOYSA-N	0.671117
BUTXGMSMSMWXRL-UHFFFAOYSA-N	0.671117
ZBWMXQHEQZSXQW-UHFFFAOYSA-N	0.671067
IUQPQQYLQYHGIL-UHFFFAOYSA-N	0.671067
ILGUEQBVFPLRRO-UHFFFAOYSA-N	0.671067
BSYWTZMHASMEKC-UHFFFAOYSA-N	0.671033
YRJGUSLIUIPTCT-UHFFFAOYSA-N	0.671
OYSUTSVHXIRSIH-UHFFFAOYSA-N	0.671
QLJNHDXHOMGJMX-UHFFFAOYSA-N	0.670933
HCBLOYMADBKGCC-UHFFFAOYSA-N	0.670917
ZYLHZMWNIZQWEJ-UHFFFAOYSA-N	0.670783
CWESJRZHGDURIK-UHFFFAOYSA-N	0.67075
ZZJMXTMDESJCRU-UHFFFAOYSA-N	0.670717
YGHCUBRRVQMSOB-UHFFFAOYSA-N	0.670717
VMNTVUDHIBFDKY-UHFFFAOYSA-N	0.67065
LTQVBSMUGKLENU-UHFFFAOYSA-N	0.6706
DDOCSGVMUOPNKQ-QYQHSDTDSA-N	0.6706
UFBOUXHVXVKIOS-UHFFFAOYSA-N	0.67055
PWQXLNNKLRZIBB-UHFFFAOYSA-N	0.67055
IRMRWZRWHBHHPP-UHFFFAOYSA-N	0.67055
YUKGVJHEAQFJNZ-UHFFFAOYSA-N	0.670517
QVTAWCALMQKWGG-UHFFFAOYSA-N	0.6705
IKFRZRXQFMUZIU-UHFFFAOYSA-N	0.670483
SIBDNWSCMRNMMV-UHFFFAOYSA-N	0.67045
QVDZKJVVICQBCN-UHFFFAOYSA-N	0.670367
UBUNYRPAQQWMTP-UHFFFAOYSA-N	0.670167
IXEGFDNUBJFADZ-UHFFFAOYSA-N	0.670133
ILXXOJBFQPOMRC-UHFFFAOYSA-N	0.670067
AVUHAWXCONXOOS-UHFFFAOYSA-N	0.67005
FIGCGDVOHQLTSI-UHFFFAOYSA-N	0.67
YJTIVWXPKFBIPZ-UHFFFAOYSA-N	0.66995
ILIFKSCVLQLARI-UHFFFAOYSA-N	0.66995
CKKSNLMKEFAASU-UHFFFAOYSA-N	0.669917
YOFDNFDQPPRORU-UHFFFAOYSA-N	0.669867
XXMIBTOETMZMMV-SNAWJCMRSA-N	0.66985
CYHCJMXIOIFFHQ-UHFFFAOYSA-N	0.6698
CKRPMYOUJVEQFZ-UHFFFAOYSA-N	0.669783
ZKVNJKWHMSEUJL-UHFFFAOYSA-N	0.669767
IYYPIDPMBVKJBD-UHFFFAOYSA-N	0.66975
ATSYLOALFUCJMU-UHFFFAOYSA-N	0.66975
CNGUOMISRJSVTC-UHFFFAOYSA-N	0.669683
KNNOHZYCTGAYHR-LICLKQGHSA-N	0.669667
PAZNAIHVOYHNBL-UHFFFAOYSA-N	0.6696
LUQPOMLZPCNXHM-UHFFFAOYSA-N	0.669567
BLZSRUUBDUCTGA-UHFFFAOYSA-N	0.6695
AWMZSOFWCNXIRQ-UHFFFAOYSA-N	0.669483
APSHVRDXONPHCL-UHFFFAOYSA-N	0.669467
SZNJUQPAGBTHAG-UHFFFAOYSA-N	0.66945
OIPQOPJQLZLPQU-UHFFFAOYSA-N	0.66945
QGBZZHPXDAOPDN-UHFFFAOYSA-N	0.669417
IZEMNWBWEYKXEP-UHFFFAOYSA-N	0.669367
CVKJWWIBCUUTHQ-UHFFFAOYSA-N	0.66935
OFUMYQUHXHCUBM-UHFFFAOYSA-N	0.669267
QXRNUICPVGKWAW-UHFFFAOYSA-N	0.669217
ACJQAXIKAHEATO-SAPNQHFASA-N	0.669217
UOJBWWLAFQQEPS-UHFFFAOYSA-N	0.669167
ZUCKQFWGXCVAOG-UHFFFAOYSA-N	0.669117
YOZUECHXMIMBBO-UHFFFAOYSA-N	0.669117
WITWGPOHHIZQDY-UHFFFAOYSA-N	0.6691
ZEKQZLPBKIVDBA-UHFFFAOYSA-N	0.669067
OLHULVJSGFOMLE-UHFFFAOYSA-N	0.669017
JQFJVTHQRVORCJ-UHFFFAOYSA-N	0.669
UZGOTXPOLORAOA-UHFFFAOYSA-N	0.668967
TXEPRYGGBIDVHG-UHFFFAOYSA-N	0.668967
CMXUEOCGNFNGQK-UHFFFAOYSA-N	0.6688
AOCVYNZFCSZDSQ-UHFFFAOYSA-N	0.668783
QTXWGDXSWSZNDY-UHFFFAOYSA-N	0.668733
PNKQFBCZVNMDEV-UHFFFAOYSA-N	0.668717
AEYRYVQVHVPULJ-UHFFFAOYSA-N	0.668683
UBYAACVTDLFQOQ-UHFFFAOYSA-N	0.66865
BQXXGJQZEKPWQY-FKSKYRLFSA-N	0.668617
UEZDXNHYZRENNJ-UHFFFAOYSA-N	0.66855
PPMSGZYEORXJLO-UHFFFAOYSA-N	0.668533
PPDQKLIZBYBXRU-UHFFFAOYSA-N	0.668533
UXIABEHRTUSPOQ-UHFFFAOYSA-N	0.668483
REYMFXLKYFCBAT-UHFFFAOYSA-N	0.668467
HHZDSUJNUYKJQO-UHFFFAOYSA-N	0.668467
XMZICLLDYOSBJU-SJORKVTESA-N	0.66845
OAAAFCRSIBOIRR-UHFFFAOYSA-N	0.66845
IKVJWDVQFKXDBS-UHFFFAOYSA-N	0.66845
NLEYGTPZIAEHNK-UHFFFAOYSA-N	0.668267
PHGZOHUNUHVAKK-ZICVQNSOSA-N	0.66825
PXMOYOPDBDDFNX-UHFFFAOYSA-N	0.668233
MNPWCMKMQFJTEE-UHFFFAOYSA-N	0.668183
ILLFQEHPANFZQN-UHFFFAOYSA-N	0.66815
CPLHGZXBIRIPCH-UHFFFAOYSA-N	0.66815
YZNAEUMPSFIPEY-UHFFFAOYSA-N	0.668133
VHICXDKPKCUXSA-UHFFFAOYSA-N	0.668083
SVFXTPMOKNXMBF-UHFFFAOYSA-N	0.668083
VJADHDVFOQNLOT-UHFFFAOYSA-N	0.668067
OHPGPIVECXMRPO-JVWAILMASA-N	0.668067
MJQFJSNMGIZURM-UHFFFAOYSA-N	0.66805
KBXHTJWOJXKONS-UHFFFAOYSA-N	0.668017
OZUIZDKRGAEOEX-UHFFFAOYSA-N	0.668
LPPMNSZVARGBBC-UHFFFAOYSA-N	0.668
QBWKZSHOUVDYLH-UHFFFAOYSA-N	0.667967
NCOQCEAQLYOWIY-UHFFFAOYSA-N	0.667917
OLDZQKUGWYTXNK-UHFFFAOYSA-N	0.667883
KTNYARIAHATPIA-UHFFFAOYSA-N	0.66785
YIZFRFSMAYFDGK-UHFFFAOYSA-N	0.667833
IBHGHSQHBMFDFN-UHFFFAOYSA-N	0.6678
NZOPIJDPXKCWPL-UHFFFAOYSA-N	0.6677
ZGFDBFUDENDVFD-UHFFFAOYSA-N	0.667667
KTVKDGLWIXEBSS-UHFFFAOYSA-N	0.667617
AIKAATUFMFNMRQ-UHFFFAOYSA-N	0.667617
YVEPRILTMITVGW-UHFFFAOYSA-N	0.667567
VZIAOHUAVFDVIC-UHFFFAOYSA-N	0.667567
RVZXNYLPIPSTCD-UHFFFAOYSA-N	0.667533
GWRLRSXOMMHTNJ-UHFFFAOYSA-N	0.667533
PRJMYUDKNFIXRS-UHFFFAOYSA-N	0.667467
ADXOHNIVRGYDCO-UHFFFAOYSA-N	0.667433
PNXPNGDTKNXXAQ-UHFFFAOYSA-N	0.667417
BGHWHBCOKZIEPD-UHFFFAOYSA-N	0.6674
KQGAZDQBGIXEIT-UHFFFAOYSA-N	0.667367
YSVIXIUTEDSDQG-UHFFFAOYSA-N	0.66735
GRNIOUHEQLGTGB-UHFFFAOYSA-N	0.667317
GHPLMNYFECLGOK-UHFFFAOYSA-N	0.667317
MITOIUDJLLFPTM-UHFFFAOYSA-N	0.6673
NIBMPBPXMVJKKY-UHFFFAOYSA-N	0.667217
VOABFVJPTKDGHN-UHFFFAOYSA-N	0.667183
SCQFJUQHPABYPY-UHFFFAOYSA-N	0.667183
MMBVIAJRNRNAMZ-UHFFFAOYSA-N	0.667167
DPDRRMQGRNGKJY-UHFFFAOYSA-N	0.66715
MTALLUFOELZYCB-UHFFFAOYSA-N	0.667133
YGSJNVOCBSVLDT-UHFFFAOYSA-N	0.667117
YXXDNSUQIAVVIN-UHFFFAOYSA-N	0.6671
PQTLNXAHZIPGBU-UHFFFAOYSA-N	0.667033
AJAIMDQZXLLUFF-UHFFFAOYSA-N	0.667033
KMFDTNKXSRSWJV-UHFFFAOYSA-N	0.667017
GIFPASJDHFEDDQ-WSDLNYQXSA-N	0.667017
UVSDPEAGCRAATM-UYRXBGFRSA-N	0.666983
IWLXGMNJERNEGH-UHFFFAOYSA-N	0.666983
SNWVXWMKZZEIRW-UHFFFAOYSA-N	0.66695
QRNQNXCVKMFJLG-UHFFFAOYSA-N	0.666867
UMMBDKABCSBJMS-MRXNPFEDSA-N	0.666817
NMOVBJYGHOOFDI-UHFFFAOYSA-N	0.6668
RSQXAORWXFWUKL-UHFFFAOYSA-N	0.66675
KTXFBNCKOUCTSM-UHFFFAOYSA-N	0.66675
MKHSTPMTHOAANS-UHFFFAOYSA-N	0.666667
TZPPYVYENMOOTG-FXBPSFAMSA-N	0.66665
IYMVNNIINCARJY-UHFFFAOYSA-N	0.66665
FITZSBYLFJYDED-UUILKARUSA-N	0.66665
AQCCZUNPTPDIEN-UHFFFAOYSA-N	0.666633
YEJCUXYYQQCMMT-UHFFFAOYSA-N	0.6666
XPVJRUFZEIAWPB-UHFFFAOYSA-N	0.666583
WPZPAJDRCCNVRE-UHFFFAOYSA-N	0.666583
FAZJDUKYWUBNMK-UHFFFAOYSA-N	0.666567
ARVUXOUKZVBEQK-UHFFFAOYSA-N	0.666567
WAOKJBWPTZCIGF-UHFFFAOYSA-N	0.666533
GUJUIRWATHQYOK-UHFFFAOYSA-N	0.666533
RJGJBQIXTVDNCP-UHFFFAOYSA-N	0.6665
QMCBSHCBXADDIE-UHFFFAOYSA-N	0.666467
APTJPUVBCUVNAB-UHFFFAOYSA-N	0.666467
ZEBMBICUQQWCHW-UHFFFAOYSA-N	0.666417
NWEAOIUJIIUFFG-UHFFFAOYSA-N	0.666367
HHRDLHJFYAYKQB-UHFFFAOYSA-N	0.6663
NOJFRCBPGIEMHR-UHFFFAOYSA-N	0.66625
MPRLDHWLTQEJSB-UHFFFAOYSA-N	0.66625
LVDQZJMMPADTTM-UHFFFAOYSA-N	0.66625
LRKHPIAWHXNVSO-UHFFFAOYSA-N	0.666183
ILACQYVNNXBJBD-UHFFFAOYSA-N	0.666183
OHBWYSHNSMYEHP-UHFFFAOYSA-N	0.666167
AYCKNIFLIXUYBG-UHFFFAOYSA-N	0.666133
BPSYYOXBXPNFQU-UHFFFAOYSA-N	0.666033
VMDOHXQPVJAZNZ-UHFFFAOYSA-N	0.666017
KBWRGTSTBGCUFJ-UHFFFAOYSA-N	0.666017
CIMZQEWYNXOSGH-UHFFFAOYSA-N	0.666017
XAMWGPIMCNMGGH-UHFFFAOYSA-N	0.666
KXDZMVCTLTUPPF-UHFFFAOYSA-N	0.665967
OYUDOARLPWSRLB-UHFFFAOYSA-N	0.665917
ANFMJNZRIMYYKG-UHFFFAOYSA-N	0.665917
WBJOMMIVOOGMPA-UHFFFAOYSA-N	0.6659
XIYKHQUYHVQFQA-UHFFFAOYSA-N	0.665867
SPLSVACHBXOGOE-UHFFFAOYSA-N	0.665867
ZLVBJOYELFJVAW-UHFFFAOYSA-N	0.66585
LUKFGJFRYGQGGP-QLVMHMETSA-N	0.665833
FNVLXMGRGMDOEL-UHFFFAOYSA-N	0.665817
ZIUXLOTZZTXAIV-UHFFFAOYSA-N	0.6658
ABWSNBVUZORGSQ-UHFFFAOYSA-N	0.665767
VVVQJOTYDQDIGH-UHFFFAOYSA-N	0.66575
SVEDJMFFIJXVSK-UHFFFAOYSA-N	0.665733
VZLLDNBSLLGVLB-UHFFFAOYSA-N	0.665717
REQTWSIZUYGPLF-UHFFFAOYSA-N	0.665717
KJCHVUBCMKTKCE-UHFFFAOYSA-N	0.665717
HSVBOVSPFSTDDO-UHFFFAOYSA-N	0.665717
KGCLJUWIXFPSOD-UHFFFAOYSA-N	0.665683
MEMVQXHMNQQBSN-UHFFFAOYSA-N	0.665633
NQUGBSUPDCQWAD-UHFFFAOYSA-N	0.6656
RHBHFOKFJAOBFZ-UHFFFAOYSA-N	0.665583
XRNNFARZZPURNI-UHFFFAOYSA-N	0.665567
JVBHKXHXPRDFMK-UHFFFAOYSA-N	0.665567
CULAVOJOZVWEJK-QMRHZFGWSA-N	0.665567
FAWNQOGZAZMZEJ-UHFFFAOYSA-N	0.665533
YVHTYGVSFZFACZ-UHFFFAOYSA-N	0.665517
AOHXTBJHFFYUOW-UHFFFAOYSA-N	0.665517
RMVIMLJALBRBQW-UHFFFAOYSA-N	0.665467
DIBBBJUSKIZKJG-UHFFFAOYSA-N	0.665433
VVBYTGZTAPGWGS-UHFFFAOYSA-N	0.665417
BMWSQYFECUNYPB-UHFFFAOYSA-N	0.6654
QBIMYTYXRWSDTD-UHFFFAOYSA-N	0.665383
HGHHZXGOJCPJBT-UHFFFAOYSA-N	0.665383
JANATRQZHKONPL-UHFFFAOYSA-N	0.665367
SGYRDPSSVPDEHK-UHFFFAOYSA-N	0.665333
MDHJLCPXIPMWKU-UHFFFAOYSA-N	0.665333
AKUKBCRVANJCDG-UHFFFAOYSA-N	0.665333
RGBNYEHVQKWJCL-UHFFFAOYSA-N	0.6653
HBUWBZFACPKMBX-UHFFFAOYSA-N	0.6653
ZIYXNCQYBNMWNR-UHFFFAOYSA-N	0.665267
KIDBNSURAMABDZ-UHFFFAOYSA-N	0.66525
JCTRAARRRKWXMA-UHFFFAOYSA-N	0.66525
DUYPNYOKDYCVGC-UHFFFAOYSA-N	0.665233
HGUIZMPONRIWAI-UHFFFAOYSA-N	0.6652
GTTGIJGCNAAAFU-UHFFFAOYSA-N	0.665117
FBDHQTLHXJYKSB-UHFFFAOYSA-N	0.665117
ARGYOHSEOBZUOV-UHFFFAOYSA-N	0.665117
SIQMZJWRRPQQTL-UHFFFAOYSA-N	0.6651
JCWYONSNFFQPIM-UHFFFAOYSA-N	0.6651
GLUDSYJEDKYETM-UHFFFAOYSA-N	0.6651
BMGNUCTXTOVJFG-UHFFFAOYSA-N	0.665083
RWLNFBISKFDPKV-UHFFFAOYSA-N	0.665033
XXPSCWTYFYFNTN-UHFFFAOYSA-N	0.664983
IJEBWRGVJXLMNE-UHFFFAOYSA-N	0.66485
IGSUYXJXTQEYRI-MSXFZWOLSA-N	0.664817
ZHGSXJDXJIDEEL-UHFFFAOYSA-N	0.66475
WKKCLCWCTGURRR-UHFFFAOYSA-N	0.66475
CUWJZSYAPPEYDO-UHFFFAOYSA-N	0.664717
VENIOEQATSMIFE-UHFFFAOYSA-N	0.6647
MGVMLFDIOQVANU-YZSQISJMSA-N	0.6647
JRKBCVIDSZWEIG-UHFFFAOYSA-N	0.6647
JGTMBBKYOPBWMX-UHFFFAOYSA-N	0.6647
VZTLITDDKBNFEW-QGOAFFKASA-N	0.664617
ZNRZZCPAFQGIIX-UHFFFAOYSA-N	0.664533
ZCEKLJNESWCXPF-UHFFFAOYSA-N	0.6645
UMQSXVXAEDPHMU-UHFFFAOYSA-N	0.66445
MJNJXGMEMFHKNM-UHFFFAOYSA-N	0.664417
ZFOKRDHUFSBBJE-UHFFFAOYSA-N	0.664383
OXCOHYYWEDYQPA-UHFFFAOYSA-N	0.664383
IBTYOLLKLNVDQX-UHFFFAOYSA-N	0.664383
FUSOIHWZGACDOX-UHFFFAOYSA-N	0.664367
GAFQHOXFNVGPDL-UHFFFAOYSA-N	0.66435
GMVQPYFRHYQAFN-UHFFFAOYSA-N	0.664317
OEYPMKLUCKJMIO-UHFFFAOYSA-N	0.664267
SUFUQBOLQBOOQC-OAHLLOKOSA-N	0.664233
NADPHEIQLZKBJQ-UHFFFAOYSA-N	0.6642
FDEDPKMSNRHOPM-UHFFFAOYSA-N	0.6642
UMMYQMWREUIPJR-UHFFFAOYSA-N	0.664183
BVSOTZPWPNXWJT-UHFFFAOYSA-N	0.664167
BPVVFYLSBDJPMC-UHFFFAOYSA-N	0.66415
YVNCDULZGPJIHB-UHFFFAOYSA-N	0.664133
CQRSEBAIKAJALC-UHFFFAOYSA-N	0.664117
RQGNRNVEGVIJCQ-UHFFFAOYSA-N	0.664083
HPJMBQKESMXIMB-UHFFFAOYSA-N	0.66405
AMJVNMDQCMQVDG-UHFFFAOYSA-N	0.66405
SNAHAOJYDMNSAU-ZQYNSYCHSA-N	0.664
XZIOFUHYVMLUGR-UHFFFAOYSA-N	0.663933
IFPUFNJHMKALBZ-UHFFFAOYSA-N	0.663933
VXYSIBVNUPIOFJ-UHFFFAOYSA-N	0.663917
VPBYAMUJCMDQCG-UHFFFAOYSA-N	0.663917
DSSUZCJPKPYIIR-UHFFFAOYSA-N	0.663917
CLCNZYCAEWZLFL-UHFFFAOYSA-N	0.66385
QNDNZRCKNZDADH-UHFFFAOYSA-N	0.663833
MWQDBBKEKCVWLV-UHFFFAOYSA-N	0.663833
KDOIEYCXHAASAL-UHFFFAOYSA-N	0.663833
MMHSEGFWJVYKPQ-UHFFFAOYSA-N	0.663817
LIXUMRPCCINMIX-UHFFFAOYSA-N	0.663817
XXENOTGVCBSVMK-UHFFFAOYSA-N	0.6638
QXHCISSUZPNCQY-UHFFFAOYSA-N	0.6638
NRVDPOOPFFNUIP-UHFFFAOYSA-N	0.6638
AWJKEZLPJAPKJZ-UHFFFAOYSA-N	0.663783
COTPVMOMQNAOLF-UHFFFAOYSA-N	0.663767
PBHUARKIRQBFDF-UHFFFAOYSA-N	0.663717
LRPSVRJYZWBVAN-UHFFFAOYSA-N	0.663683
ISQWGURBCSZDKM-UHFFFAOYSA-N	0.663683
HVCZAIUDFSQCLI-UHFFFAOYSA-N	0.663633
VGFURWSEOLHSAI-UHFFFAOYSA-N	0.663617
HLJNYYMLPWBTIN-UHFFFAOYSA-N	0.663617
PUINTEUMJOHCLP-UHFFFAOYSA-N	0.6636
RRJUFOSCZGTXBM-UHFFFAOYSA-N	0.663583
OIGIUUTXZCKQJY-UHFFFAOYSA-N	0.663583
HIYSDAAVGPUEKN-UHFFFAOYSA-N	0.663567
BFQSAJFHVBULAI-UHFFFAOYSA-N	0.663533
UEDIUSAOOFPAGA-UHFFFAOYSA-N	0.663517
ASYHDTBDPKFGRN-UHFFFAOYSA-N	0.663517
QPXXHRUJGHWSTM-UHFFFAOYSA-N	0.6635
FGTRKYGLHTVXPX-UHFFFAOYSA-N	0.6635
JTIPPSIDSFJGRL-NJKBTARHSA-N	0.663467
QZSKXSNDACHUEM-UHFFFAOYSA-N	0.6634
DODXVLRERSXASA-UHFFFAOYSA-N	0.6634
YBEVARNSCIXTOZ-UHFFFAOYSA-N	0.66335
HQXLSOZHTDQXLS-UHFFFAOYSA-N	0.663283
JNWMKKLSOCJKQG-UHFFFAOYSA-N	0.663233
FCWZDAQHDUIADJ-UHFFFAOYSA-N	0.663233
FAXLGKYUOUOHCY-UHFFFAOYSA-N	0.663183
ZSXPMGCJWQLBOW-UHFFFAOYSA-N	0.663167
SSPGRCIUGJJMEC-UHFFFAOYSA-N	0.663167
LVHDTUHFSSQDJD-UHFFFAOYSA-N	0.663133
IWUQWZYCKZCHRM-UHFFFAOYSA-N	0.663133
DWBZTGOYYPEODO-UHFFFAOYSA-N	0.663083
VLKOUAWAGULFAZ-UHFFFAOYSA-N	0.66305
SVNGQQIVHBFMJT-UHFFFAOYSA-N	0.663
CKVDELWDPIIIKA-UHFFFAOYSA-N	0.663
QRLRDPYFXGAMMJ-UHFFFAOYSA-N	0.662983
PDGMIKKYGJVCCG-OEMAIJDKSA-N	0.662967
NQEYAAUCOYNQPZ-UHFFFAOYSA-N	0.6629
VWJHZNQYSCCTBJ-UHFFFAOYSA-N	0.662883
LHDZFRWAKZTUTK-RGJSVLQASA-N	0.662883
CBORRBKYVJKVGR-UHFFFAOYSA-N	0.662867
HYJGYSHHUHKSGK-UHFFFAOYSA-N	0.662817
OFPZIBMYDLGLGP-UHFFFAOYSA-N	0.6628
KNQNPFWQWWLRIS-UHFFFAOYSA-N	0.66275
ICKHRYAMAZAYJH-UHFFFAOYSA-N	0.66275
BNFLHDKYATVXAM-UHFFFAOYSA-N	0.6627
KANOYAXDADSBAB-UHFFFAOYSA-N	0.66265
IIIRUWBMWSBGKL-UHFFFAOYSA-N	0.662633
XMLURUKHRIYNOA-UHFFFAOYSA-N	0.662617
BMPYBNLPZOYHBE-UHFFFAOYSA-N	0.6626
RMRGEJVAFHMUDD-UHFFFAOYSA-N	0.662583
ZJFRNNCDCPJVDW-UHFFFAOYSA-N	0.662567
TWNDYEBQTWTKPF-UHFFFAOYSA-N	0.662567
ANDWQNQWHRZQIZ-UHFFFAOYSA-N	0.662567
OQBPOULCYGLFEG-UHFFFAOYSA-N	0.66255
WKFFBIMNAXKNQF-UHFFFAOYSA-N	0.662517
QHQVFAVUPHINAA-UHFFFAOYSA-N	0.662517
JUAXHALCJFLMFA-UHFFFAOYSA-N	0.662517
RODFAPBESPEXQA-UHFFFAOYSA-N	0.6624
IFHZZNFJMIJACZ-UHFFFAOYSA-N	0.6624
YSOOCXCPAYJGDH-UHFFFAOYSA-N	0.662333
JEYVKMNPMXTSDP-UHFFFAOYSA-N	0.662317
NWIRYODCEMFWCP-YDZHTSKRSA-N	0.6623
ZMZLTHXZNSEJIT-LVWGJNHUSA-N	0.662267
LBAHUBAFXYQXRO-UHFFFAOYSA-N	0.662267
AYSNPYFGIYRZIT-UHFFFAOYSA-N	0.662217
UZRNNMFFLXPAAA-UHFFFAOYSA-N	0.6622
KNBUNWUNOYFWFW-UHFFFAOYSA-N	0.6622
IBGDZWCPOXVJNG-UHFFFAOYSA-N	0.662117
OSLGYVHMSFUISR-UHFFFAOYSA-N	0.6621
RRIRANRMKLMYCA-UHFFFAOYSA-N	0.662067
IUWDOCMBEYNPHV-UHFFFAOYSA-N	0.661983
VLZNEYBEFIKOQL-UHFFFAOYSA-N	0.661967
MWMLWORQXCJSIB-UHFFFAOYSA-N	0.661967
CIDSOMXTGUCZPY-NTEUORMPSA-N	0.661967
CZOCJTBGQPTJIF-UHFFFAOYSA-N	0.6619
CBSGCFDRLBDQRZ-UHFFFAOYSA-N	0.66185
QJYQNFJYSDSJDU-UHFFFAOYSA-N	0.661833
NGJGEZOOIPNHAW-UJWLMCGASA-N	0.6618
DZUOFOSXNARDAM-UHFFFAOYSA-N	0.6618
APPXJKRWIBFICA-UHFFFAOYSA-N	0.661767
RLJDRIQNSLMFJK-UHFFFAOYSA-N	0.661683
CLJFQXVBVUBSAL-UHFFFAOYSA-N	0.661667
WXIHBGVQZVNSCI-UHFFFAOYSA-N	0.66165
KZTAGCRRMBXVEB-UHFFFAOYSA-N	0.661633
DTQOTEFWOCUKDB-UHFFFAOYSA-N	0.661633
ZSDYRLQGJXXBOC-UHFFFAOYSA-N	0.661617
GNFIYMBJKXDTOO-UHFFFAOYSA-N	0.661617
OUKSZYQPCVGTTL-UHFFFAOYSA-N	0.661533
LSARCXOTFHRBAO-UHFFFAOYSA-N	0.661533
LYHRCIYJMVWSAR-UHFFFAOYSA-N	0.661517
HAHNIHIQVSOOSF-UHFFFAOYSA-N	0.661517
ZEJQXWGRKXSNFR-UHFFFAOYSA-N	0.661467
LIZNXKGDCHRCKJ-UHFFFAOYSA-N	0.66145
GWTAGMYOTVZZKW-UHFFFAOYSA-N	0.661417
XDACKLDSCWRMPG-UHFFFAOYSA-N	0.6614
PXFCXPPISIXIBP-UHFFFAOYSA-N	0.661383
GWFHTRZZHVQLRW-UHFFFAOYSA-N	0.66135
GRDVYWFCSWATOR-UHFFFAOYSA-N	0.66135
OMOSOCMDLDGFDY-UHFFFAOYSA-N	0.661317
AZZWNMOEKQBLNE-UHFFFAOYSA-N	0.661267
KRKKXFPWMNQJNJ-UHFFFAOYSA-N	0.6612
RXEFPQFYNVLHHO-UHFFFAOYSA-N	0.661183
LHQSTEBNLLGNFJ-UHFFFAOYSA-N	0.661183
ULHMMZHPBFKTCF-UHFFFAOYSA-N	0.6611
KNJRCZOOZMMQJL-UHFFFAOYSA-N	0.6611
JBAYTPRKBLRULD-UHFFFAOYSA-N	0.661
FGVWWNSSRSEILS-UHFFFAOYSA-N	0.661
MDAXGJQFDBYCOQ-UHFFFAOYSA-N	0.660967
AUPBDFFVJRMZMO-UHFFFAOYSA-N	0.66095
OAGOKWNXAOAGFI-UHFFFAOYSA-N	0.660933
GFURJQCTYZEIKB-UHFFFAOYSA-N	0.6609
QJASHHDNRAGCFW-UHFFFAOYSA-N	0.660867
OWOKLLUJZMKYOA-UHFFFAOYSA-N	0.660833
YUNNPMVHEOMTMT-UHFFFAOYSA-N	0.660817
WJWABSDQAVMTPQ-UHFFFAOYSA-N	0.660817
MDMRDRZKKNHGNL-FDDCHVKYSA-N	0.660783
KPCPFFGCUKCMBH-UHFFFAOYSA-N	0.660717
SPPMLTDLVYWXEW-UHFFFAOYSA-N	0.66065
MHGCOFCQVWRADG-UHFFFAOYSA-N	0.66065
DDZJUYYNSSXWEG-CKDQBVIESA-N	0.66065
FHMGAVYHQNYIIQ-UHFFFAOYSA-N	0.660633
NWFQITZEXCFINZ-UHFFFAOYSA-N	0.660617
MHJASUGTGGKYBA-UHFFFAOYSA-N	0.6606
CDNASXZONLEOSF-UHFFFAOYSA-N	0.6606
RNVCENSVDDDZDU-UHFFFAOYSA-N	0.660567
INFGWACOJHTFCW-UHFFFAOYSA-N	0.660517
XIJXIZIHDDSDQL-UHFFFAOYSA-N	0.660483
RJHCIKBUXZDTEW-UHFFFAOYSA-N	0.660467
VYRQSVJJZDEPFB-UHFFFAOYSA-N	0.66045
SAZLMPFRBQAUGJ-UHFFFAOYSA-N	0.660433
GMCKBHCVBJHYAH-UHFFFAOYSA-N	0.660417
QYQTVBXZIOPNEK-UHFFFAOYSA-N	0.660383
OTSVNRHPFTYHKK-UHFFFAOYSA-N	0.660383
DFRPFAIIEWIRAF-UHFFFAOYSA-N	0.660367
CRXUPJTXTOBFTR-UHFFFAOYSA-N	0.660367
LMOPTFJQBDSXEM-UHFFFAOYSA-N	0.660283
YWNKPMKEJCEKNE-UHFFFAOYSA-N	0.66025
HPNKVRKUMVCRKN-UHFFFAOYSA-N	0.66025
JFFYURZBHLSIHF-UHFFFAOYSA-N	0.660233
JBPACVRVCRFTRO-UHFFFAOYSA-N	0.660167
ZGMGQURQRMKMIK-UHFFFAOYSA-N	0.66015
KEOSPQGFDRNQCY-UHFFFAOYSA-N	0.66015
RIFCENCGOWAXPI-UHFFFAOYSA-N	0.660117
RMFDOKHAONUJLN-UHFFFAOYSA-N	0.6601
JYHKHUPJRLPAOV-UHFFFAOYSA-N	0.660083
PULZWGVOHFKJBB-UHFFFAOYSA-N	0.660067
AYDIEMUBRZMRBE-UHFFFAOYSA-N	0.660067
LCLXUJXWUWGWFB-UHFFFAOYSA-N	0.66005
WNNIWEOUKWHTGW-UHFFFAOYSA-N	0.65995
BLDJLVGQWZBAAV-UHFFFAOYSA-N	0.659933
NREZZBWWWOJAMU-UHFFFAOYSA-N	0.659883
PFZMFYAJDYPGEB-UHFFFAOYSA-N	0.659783
RHMPHTRLRZOBPI-UHFFFAOYSA-N	0.65975
JVVSVJBVVUYXIT-UHFFFAOYSA-N	0.659683
NZPBGIJFMZHFHX-UHFFFAOYSA-N	0.65965
BVPMVBIOHGQSAB-UHFFFAOYSA-N	0.659633
PSRGORKWXOJKBS-UHFFFAOYSA-N	0.6596
JVIFYSGDDLBALS-UHFFFAOYSA-N	0.659583
YJMVRXMKSOEUIP-UHFFFAOYSA-N	0.65955
PHYLKSMVSKLBBC-UHFFFAOYSA-N	0.659533
AJMZACGXORPXGQ-UHFFFAOYSA-N	0.659483
RIQNGWHBROJSEM-UHFFFAOYSA-N	0.65945
WUUKRXQORMRWLO-UHFFFAOYSA-N	0.659433
QMHAJIIOPXFYHB-UHFFFAOYSA-N	0.659417
DKLJTUXMEMPJHX-UHFFFAOYSA-N	0.6594
YESKNVRQCRWAKB-UHFFFAOYSA-N	0.659383
OUZWTNJBBBVJPC-UHFFFAOYSA-N	0.659367
MBWHSRHCTMUTMW-UHFFFAOYSA-N	0.659367
CGJNFQCLAQYQHJ-UHFFFAOYSA-N	0.659367
OUNUWMGRLTVXJJ-UHFFFAOYSA-N	0.65935
MEBGYKPIXWUOPQ-UHFFFAOYSA-N	0.65935
ALIAZMWIIPERKD-UHFFFAOYSA-N	0.65935
OZQTVTHMVUMHQP-UHFFFAOYSA-N	0.659333
KEYUOEGHGUUZDX-UHFFFAOYSA-N	0.659333
GULCRSDIRBJMFD-UHFFFAOYSA-N	0.659333
WNSHBXDDZUHJMO-UHFFFAOYSA-N	0.659317
TYKVXRASJXXBNB-UHFFFAOYSA-N	0.659267
RPUMKAZAULONKY-UHFFFAOYSA-N	0.659267
PDCLSYSEOMUZTR-IDHHARJASA-N	0.659267
OBIFTGIWDMLCAR-UHFFFAOYSA-N	0.659267
BTTCTZVQXVCUBL-UHFFFAOYSA-N	0.659233
DCMPSOPNYXIAHX-UHFFFAOYSA-N	0.659217
YHAWPMLREANCEI-UHFFFAOYSA-N	0.6592
IBNZKAZMVVEJNJ-UHFFFAOYSA-N	0.65915
VQSGUPWNWQPVTD-UHFFFAOYSA-N	0.659117
HXQYUYOWEPXJMY-UHFFFAOYSA-N	0.659067
HHUVDYGQSNLNBF-UHFFFAOYSA-N	0.659033
SYEDOQDMYXMTCB-UHFFFAOYSA-N	0.659017
XENGJPOOYAHDRU-YSURURNPSA-N	0.659
MMMMNBXPGODNPY-UHFFFAOYSA-N	0.659
QOWZOSHABZSNHP-UHFFFAOYSA-N	0.658967
VPHWDNPEOMDPDT-UHFFFAOYSA-N	0.65895
MHBWQHGLADNEJK-UHFFFAOYSA-N	0.65895
ISMYOMUPNHGPNT-UHFFFAOYSA-N	0.65895
QLSPQHPKKNAUIQ-UHFFFAOYSA-N	0.658917
LLBBLURKIJAMCW-UHFFFAOYSA-N	0.658867
AJRZUXVUTAWAMX-UHFFFAOYSA-N	0.658833
PCOIFPWYZGRUCM-UHFFFAOYSA-N	0.6588
KIKDDVCCAJMUKJ-UHFFFAOYSA-N	0.658767
HBXDHDOWWOFCIG-UHFFFAOYSA-N	0.658717
NXHWBFMSAUPMBB-UHFFFAOYSA-N	0.6587
ALICOKSGERGBAS-UHFFFAOYSA-N	0.6587
ARZQQOJPAPETCJ-UHFFFAOYSA-N	0.65865
TVWXTTGWNGQGAH-UHFFFAOYSA-N	0.658633
LONFNIJLAAEPRS-UHFFFAOYSA-N	0.658617
VTGPDCJGSHJFDX-UHFFFAOYSA-N	0.6586
CEIVGAUIIPRDME-UHFFFAOYSA-N	0.6586
WDYSUJRHPIRPRB-UHFFFAOYSA-N	0.658583
XAGDOVGNUVEZRB-UHFFFAOYSA-N	0.65855
HANKXLMFFOPERW-UHFFFAOYSA-N	0.658533
ZMHFWSXCRMFWGV-UHFFFAOYSA-N	0.658483
MCTFVAXLMAIEDZ-UHFFFAOYSA-N	0.658467
GRGKUDZWKOAXAG-UHFFFAOYSA-N	0.65845
FLUBBUVMLIZWOY-UHFFFAOYSA-N	0.658383
UYJXBYWMBOUMAO-UHFFFAOYSA-N	0.658367
BLADTFKNVABPJV-UHFFFAOYSA-N	0.658367
WZDOHBBQCUKETR-UHFFFAOYSA-N	0.658267
LAYUCCBPKNGLCQ-UHFFFAOYSA-N	0.658267
VQPKBIWRKWFDFK-UHFFFAOYSA-N	0.6582
UNVKRIULOURDCV-UHFFFAOYSA-N	0.6582
CSXOFBRXPSFMBY-UHFFFAOYSA-N	0.6582
CGGHHNDLIFRRFF-UHFFFAOYSA-N	0.658183
UIWMSQYALNPDID-DAFNUICNSA-N	0.658167
MCKKDKMVKQFHLE-UHFFFAOYSA-N	0.658133
LTKGVMPDAZIHGQ-UHFFFAOYSA-N	0.658133
BZGXDRTXJIHSIJ-UHFFFAOYSA-N	0.658117
AKZRZGDEWDGVHV-UHFFFAOYSA-N	0.658067
HHWZEIALPHLNNG-UHFFFAOYSA-N	0.65805
VNYSKOCHYKUPBZ-UHFFFAOYSA-N	0.658017
YZHCUIJZNJMEFI-UHFFFAOYSA-N	0.658
PTXWAAWPHBIPPR-UHFFFAOYSA-N	0.657983
YELXMNBKCVOCOD-HEHNFIMWSA-N	0.657933
IRHUITCLTNFJTG-UHFFFAOYSA-N	0.657933
FDHHQYPAUHOMNX-UHFFFAOYSA-N	0.657917
DHMAGPTZRACAHZ-UHFFFAOYSA-N	0.657917
LAKZMPBKPPVDBG-ATJXCDBQSA-N	0.6579
BTPCIRRGLHRTRP-UHFFFAOYSA-N	0.6579
JHKDSRYKZWUQGB-UHFFFAOYSA-N	0.657883
DCSAFQDWTGRIEM-UHFFFAOYSA-N	0.657833
QXOYXNYNSBWBNW-UHFFFAOYSA-N	0.657817
QZOZGHNOORGAAE-UHFFFAOYSA-N	0.6578
VQHFMPIRKFDFGV-UHFFFAOYSA-N	0.657767
UFHKMURMADVCBK-UHFFFAOYSA-N	0.65775
SJXJZMWYACCUIP-UHFFFAOYSA-N	0.65775
OUMSJIVVNYFYEN-UHFFFAOYSA-N	0.65775
ILICUPKQWQJXBR-UHFFFAOYSA-N	0.657717
OWSWEDDEEFETDE-UHFFFAOYSA-N	0.657667
UFJUDMNNKLSCPT-UHFFFAOYSA-N	0.65765
WDOYLZPGINDNNY-UHFFFAOYSA-N	0.657633
ULXDBPTUSMOQQR-UHFFFAOYSA-N	0.657633
TUKNZTYCNSEPKB-UHFFFAOYSA-N	0.657633
QQBPUGXGRMCYAH-UHFFFAOYSA-N	0.657633
TTXOLHVLECGJJW-UHFFFAOYSA-N	0.6576
QKYZAOQEVZFAID-UHFFFAOYSA-N	0.6576
YQYRKPBQALSMEM-UHFFFAOYSA-N	0.657583
KMJFAIBCLOGSOU-UHFFFAOYSA-N	0.657567
BCUDEAFCMUNDHR-GZTJUZNOSA-N	0.657567
MNOUPHBNTGQEDB-UHFFFAOYSA-N	0.657517
PAUKIBDNBMUCPQ-UHFFFAOYSA-N	0.65745
IYSPBZOLUFVDAQ-UHFFFAOYSA-N	0.65745
AABDTSXUUOSXAK-LJQANCHMSA-N	0.65745
ALZODRSYBVLCJA-UHFFFAOYSA-N	0.657433
NPRVXRJUZBRBOA-UHFFFAOYSA-N	0.6574
HNQZZHGDCAOFBT-UHFFFAOYSA-N	0.6574
XHPYJNUGUMRXHL-UHFFFAOYSA-N	0.657383
NUDJBCRSLSOQBV-UHFFFAOYSA-N	0.65735
BQMNXNCRDFMNKI-UHFFFAOYSA-N	0.657317
YRHJRMIVHNWAOS-UHFFFAOYSA-N	0.657283
OLXJJNFQPILXJX-UHFFFAOYSA-N	0.657267
JRXFOKFCJJGIKI-UHFFFAOYSA-N	0.65725
SMMDVINVHMYOMM-UHFFFAOYSA-N	0.657233
KRASCUHZWQSHRL-VIZOYTHASA-N	0.657217
GUTMNTILCZNSJO-UHFFFAOYSA-N	0.6572
AXCXTVGSQGGFLT-UHFFFAOYSA-N	0.6572
PZGUDODFPOUVFM-UHFFFAOYSA-N	0.657167
GSGDRAXRUCEDBD-UHFFFAOYSA-N	0.657117
ZGGMSWWZXFDXPM-UHFFFAOYSA-N	0.6571
YDIFKLKLSORWDK-UHFFFAOYSA-N	0.657067
OFNOPHGTFFJJTE-RGEXLXHISA-N	0.657067
KYWLHEYEGBGZPL-UHFFFAOYSA-N	0.65705
AARVOUIICJIUNK-UHFFFAOYSA-N	0.65705
JYITUAHBWXKDFU-UHFFFAOYSA-N	0.657033
MFXYQUXYKZYTRI-UHFFFAOYSA-N	0.657017
LCMPJRLBIOIKDK-UHFFFAOYSA-N	0.657017
KAXMYRJTPAEUKB-UHFFFAOYSA-N	0.656967
CDGUFNVBGPDBEW-UHFFFAOYSA-N	0.65695
VYFUKNGUFTVCBT-UHFFFAOYSA-N	0.656933
ULCUTBMRKYCESE-UHFFFAOYSA-N	0.656933
UPQCPMGWYUFOPT-LCBWWQMZSA-N	0.656917
FNQHSNNHSSRMJE-UHFFFAOYSA-N	0.656917
CKNYZNCOKSAOTH-UHFFFAOYSA-N	0.656917
ZQOTYTYAXQOSLY-UHFFFAOYSA-N	0.6569
QHNOXXKHYKVSMQ-UHFFFAOYSA-N	0.65685
JURONIXPEBIEGE-UHFFFAOYSA-N	0.65685
NXXBNZZHLPZYEX-UHFFFAOYSA-N	0.656767
DXISDMFXBLHLNW-UHFFFAOYSA-N	0.65675
XTXRMXBKUCICCI-UHFFFAOYSA-N	0.656733
HDLROONKQCJMCG-UHFFFAOYSA-N	0.656683
ZMJUNASALXWSHI-UHFFFAOYSA-N	0.656667
HVYYPKGRCQMMQX-UHFFFAOYSA-N	0.65665
VUFMOQDZOTXETF-ZXVVBBHZSA-N	0.656617
HCJQMTPSYMGJIH-UHFFFAOYSA-N	0.656617
QRGJOCWVERNYGQ-UHFFFAOYSA-N	0.656583
MGGKSQKCCDNEPW-UHFFFAOYSA-N	0.656583
LQIDPFUZVFRRNS-UHFFFAOYSA-N	0.656583
QICIGKVDXYRERX-UHFFFAOYSA-N	0.656567
YTIYVJPGKBFYFU-UHFFFAOYSA-N	0.65655
QUOJEPKREFWOSO-UHFFFAOYSA-N	0.65655
LBSITUDLZXNMGV-UHFFFAOYSA-N	0.65655
QPYSRLJGOQRIFZ-UHFFFAOYSA-N	0.656533
IQMQRVUWVGELDZ-UHFFFAOYSA-N	0.656533
MGTKDAKAMHWSJJ-UHFFFAOYSA-N	0.656517
DAJAUHQGBYXIJG-UHFFFAOYSA-N	0.6565
YMACKEAEDRGJSR-UHFFFAOYSA-N	0.656483
CRPZKIYZVCATHT-UHFFFAOYSA-N	0.656483
DLKDBNAWQYKASD-UHFFFAOYSA-N	0.656467
CHRRSLCPFHAFHE-UHFFFAOYSA-N	0.656433
PXMRIBURYRJHPK-UHFFFAOYSA-N	0.6564
HTOMQOXJCCCKFU-UHFFFAOYSA-N	0.6564
GLAFLDUGQVENSA-UHFFFAOYSA-N	0.656383
SYHBQCRAIRKHFO-LFVJCYFKSA-N	0.65635
WOEMSLUQXQTUHD-UHFFFAOYSA-N	0.6563
ZNYXTGJCEUGMOQ-UHFFFAOYSA-N	0.656233
QBDBNTQQIDOXNN-UHFFFAOYSA-N	0.656233
MDUKNOUULQDDIN-UHFFFAOYSA-N	0.656233
GKGVBRQEXHZNTG-UHFFFAOYSA-N	0.656233
LJDRGOROCMLMTA-UHFFFAOYSA-N	0.656217
GDGDPZQEZNZWKT-FRKPEAEDSA-N	0.656183
NVCJWGGBIZLYCT-UHFFFAOYSA-N	0.656167
MGVGLAUYRQWQNR-UHFFFAOYSA-N	0.65615
WHBOZRGXAFQOHX-UHFFFAOYSA-N	0.656117
KRKLLCLGSNGRHC-YRNVUSSQSA-N	0.656117
YTOXLMGOGCXANS-UHFFFAOYSA-N	0.656083
XXXQWBUKKOWMLI-UHFFFAOYSA-N	0.656083
VJCYFEYPPONJMQ-UHFFFAOYSA-N	0.656083
OGRFXEWAZFADQY-UHFFFAOYSA-N	0.656083
PULFTENRZRLRLP-UHFFFAOYSA-N	0.656067
LBKZXJJNAQPTOS-UHFFFAOYSA-N	0.65605
CJQKCBPCYVPGRK-UHFFFAOYSA-N	0.656
PFLMNOADIWFIMM-UHFFFAOYSA-N	0.655983
PTDQITSREBVAED-UHFFFAOYSA-N	0.655967
DGGRMLFWCDUVKG-UHFFFAOYSA-N	0.655967
KEOGGZVGFJAFNK-UHFFFAOYSA-N	0.65595
KUADNTFIINRYLN-UHFFFAOYSA-N	0.655883
KEFDRRIDGHHZPQ-UHFFFAOYSA-N	0.655867
NKPPSEDRRHAZAS-UHFFFAOYSA-N	0.655833
MJBYPTPCLLUIGZ-UHFFFAOYSA-N	0.655767
NCSMGDKOIJDDOO-QTAZYSQYSA-N	0.65575
HYNAMXIBSPYOGB-UHFFFAOYSA-N	0.655733
RPFSOUPPLVEPDO-UHFFFAOYSA-N	0.655683
QWQHEYBZPQAUBT-UHFFFAOYSA-N	0.655667
RPRNJZOOAMXKBK-UHFFFAOYSA-N	0.65565
NCCFNSGGNCMKCR-SNAWJCMRSA-N	0.65565
KQNYVKDKSZYHER-UHFFFAOYSA-N	0.65565
ALWRGVWWLGUPMA-UHFFFAOYSA-N	0.655633
PJNIXEWIKUMUPI-JXMROGBWSA-N	0.655567
WBMKWNSFDYAATD-HNNXBMFYSA-N	0.65555
JWPZKKMURIZENN-UHFFFAOYSA-N	0.65555
UOCDINZFTFANJB-UHFFFAOYSA-N	0.6555
KPGKVIWMBFLEML-UHFFFAOYSA-N	0.6555
JGTMWNKTOJHFCW-UHFFFAOYSA-N	0.6555
RERHQARCQQFDKR-UHFFFAOYSA-N	0.655483
OEILKTZBWYZUCR-UHFFFAOYSA-N	0.65545
NZCCIDJMJGLARF-UHFFFAOYSA-N	0.655417
FXGVCTNMCPGEOA-UHFFFAOYSA-N	0.655417
QJWPUXCCMAZVHC-UHFFFAOYSA-N	0.6554
PBANJCQMWGCAIP-UHFFFAOYSA-N	0.6554
OIGQQYBINUUXFY-UHFFFAOYSA-N	0.655383
FJJCOIYTPMDQFR-UHFFFAOYSA-N	0.655367
XJUPWIWZEQCFEW-UHFFFAOYSA-N	0.655333
WIMYYKRJSOAUOD-UHFFFAOYSA-N	0.655317
WDMWMYOPWQMPRH-UHFFFAOYSA-N	0.6553
STKHBGOKKSWWJY-UHFFFAOYSA-N	0.6553
RDCNNUWNQPCCIC-UHFFFAOYSA-N	0.655233
LMXVKWWPPCFASP-UHFFFAOYSA-N	0.655233
CZSRXSNVMSBBSM-UHFFFAOYSA-N	0.6552
PCXGUJYHADAUMQ-XODNFHPESA-N	0.655183
WHBXVEJTXFCKRV-UHFFFAOYSA-N	0.6551
ZZTRXNICDDHASD-UHFFFAOYSA-N	0.655083
MUUWNKPIABUEKD-UHFFFAOYSA-N	0.655067
FHOLUFYHJZTIBK-UHFFFAOYSA-N	0.655067
GJGCUGIYGJQUPV-UHFFFAOYSA-N	0.654967
WOZSTMPXHXEKDF-UHFFFAOYSA-N	0.65495
AEWCTHYXHCFONR-MOSHPQCFSA-N	0.65495
ZEQJDDZUHBOUKY-UHFFFAOYSA-N	0.654933
UWLIMGHTCJXGII-UHFFFAOYSA-N	0.6549
SMYSYLOJXQIHSB-UHFFFAOYSA-N	0.654883
KRDMRCLJBGNRIZ-UHFFFAOYSA-N	0.654883
IERZGKDLSWLVKA-UHFFFAOYSA-N	0.654883
QDTFOKXTDQXBOI-UHFFFAOYSA-N	0.654867
DWMQAATYLIYUGN-YBEGLDIGSA-N	0.654867
WQMGOIWJLICUQB-UHFFFAOYSA-N	0.654833
AZUZRPROMIAPCZ-UHFFFAOYSA-N	0.654833
DMASMLNOVPZHJA-UHFFFAOYSA-N	0.654817
CFORBQHOZAWEJH-UHFFFAOYSA-N	0.6548
GBTCMHCEZCKJOU-UHFFFAOYSA-N	0.654783
SJBVCJOSIQIGQV-UHFFFAOYSA-N	0.654767
SIEWEJXCMOIKHG-UHFFFAOYSA-N	0.654767
OMRDQTWYEREXEX-UHFFFAOYSA-N	0.65475
SJOCXLQYSUPSHU-UHFFFAOYSA-N	0.654733
QGODLARWPKCETN-UHFFFAOYSA-N	0.654733
KJNFAELFYQBFFD-UHFFFAOYSA-N	0.654733
DGBUQXFWWOWLFE-UHFFFAOYSA-N	0.654733
BOEFIXYEJMWLOQ-UHFFFAOYSA-N	0.654733
ZLGIONFSYQCDML-UHFFFAOYSA-N	0.6547
WDWWPIJQHGYTHI-UHFFFAOYSA-N	0.6547
OUNVZELDINBZLC-UHFFFAOYSA-N	0.654683
MCJHNLYWYMCECY-UHFFFAOYSA-N	0.654633
NPFLJMPWIGAQII-UHFFFAOYSA-N	0.654617
YQQHBLCKPDLHHN-UHFFFAOYSA-N	0.6545
QZGKFVBLFPWNLP-UHFFFAOYSA-N	0.6545
ZJYGYKWRXLUCLI-UHFFFAOYSA-N	0.654483
HIGUIQXVFVDDPM-UHFFFAOYSA-N	0.654483
FUIJPXRNZKWGSF-UHFFFAOYSA-N	0.654483
RZFSBWIVFCVCAU-UHFFFAOYSA-N	0.65445
MPODVHYMVKWVIC-UHFFFAOYSA-N	0.65445
HMETXRJRURXLOU-UHFFFAOYSA-N	0.654433
GNGXHBFCTJTICE-UHFFFAOYSA-N	0.654433
YFEHJWDJZNJUAA-UHFFFAOYSA-N	0.654333
KTIRTJOQZBGJTM-UHFFFAOYSA-N	0.6543
MYLGLEKLPYXLGV-UHFFFAOYSA-N	0.654283
NZZBJYAHVBLWKH-UHFFFAOYSA-N	0.654267
ZLAADSCRDLTISI-UHFFFAOYSA-N	0.654217
BFOYCBHCEAXGOL-UHFFFAOYSA-N	0.654167
JIOUNKLMUCXSOR-UHFFFAOYSA-N	0.65415
SDOOMPALFYDXOQ-UHFFFAOYSA-N	0.6541
UAZSIWZVMHFEBB-UHFFFAOYSA-N	0.65405
QSYXFLLCFIWZAW-UHFFFAOYSA-N	0.65405
JYAZJGDPAZIWHB-UHFFFAOYSA-N	0.65405
KMPWYVHQBISRGM-UHFFFAOYSA-N	0.654033
HEIMWKXEOXYFSZ-UHFFFAOYSA-N	0.654033
CELIVENQEGJIKZ-NOVJRPOMSA-N	0.654033
WYLDAOKRNGDYHD-UHFFFAOYSA-N	0.654017
ZLWHKLXTXKHNAL-UHFFFAOYSA-N	0.653983
XAUSYVAHYOKMRD-UHFFFAOYSA-N	0.653933
ZSWAKPNDHMKGKN-OAHLLOKOSA-N	0.653867
SXYQOAMLKKKJLW-UHFFFAOYSA-N	0.653867
PFSXPAXBDBCNME-UHFFFAOYSA-N	0.653867
OOZCZGCYHYXQOL-UHFFFAOYSA-N	0.653867
CZOBNSPVYMWCRS-CVEARBPZSA-N	0.653833
CTPVIHTYVBHWFF-UHFFFAOYSA-N	0.653833
WSMQMMATMYMNKI-UHFFFAOYSA-N	0.653817
UTCZUDMMZQYTQW-UHFFFAOYSA-N	0.653817
ZCEFTJSWTDYBAA-CZUORRHYSA-N	0.6538
UIWWAUKRISEVRV-UHFFFAOYSA-N	0.6538
HCLKQZLXUKBSGT-UHFFFAOYSA-N	0.6538
ZKGMKXHEXNVUNR-UHFFFAOYSA-N	0.65375
IUHHBPCUKUDOIH-UHFFFAOYSA-N	0.65375
QSANHDNOUOKUTK-UHFFFAOYSA-N	0.653733
PAUPSGFIYPXNHI-UHFFFAOYSA-N	0.653717
WLQBYYVOYMPEQB-UHFFFAOYSA-N	0.653683
AVRAVJSGBUCJHK-UHFFFAOYSA-N	0.653683
RFRQARZOCGNSNC-UHFFFAOYSA-N	0.653667
LSVFCDFUHABBJV-UHFFFAOYSA-N	0.65365
NUYPDDYHIFNIDU-UHFFFAOYSA-N	0.653633
APHZIWMAVXBSBN-UHFFFAOYSA-N	0.653633
YQVMQBPUIVQBGU-UHFFFAOYSA-N	0.653617
XTTSJINNKPWAKO-UHFFFAOYSA-N	0.6536
OMDQXECPRZVIII-UHFFFAOYSA-N	0.6536
BHWRIPJARREYIC-UHFFFAOYSA-N	0.653583
UHIIVGNBQHMTBZ-UHFFFAOYSA-N	0.65355
IYAZMFOEKBYHFM-UHFFFAOYSA-N	0.65355
PFXBFDVKAUYKIN-UHFFFAOYSA-N	0.653533
ZZDMHISGTURVPQ-UHFFFAOYSA-N	0.653517
MHROYIAFZPOVCW-UHFFFAOYSA-N	0.653517
GSTBMMOXXFKCDT-UHFFFAOYSA-N	0.653517
RAHUIICDHJWCQK-UHFFFAOYSA-N	0.6535
SUTFUBZGFAOFDR-UHFFFAOYSA-N	0.653467
IUBSSFKBBGUYPW-UHFFFAOYSA-N	0.653467
ZIBWSIJSATUAMH-UHFFFAOYSA-N	0.653433
VSRLKYSJDRWMAJ-UHFFFAOYSA-N	0.653433
QCTWFVBYWPBXEK-UHFFFAOYSA-N	0.653417
WXGXFARNCWDWSB-UHFFFAOYSA-N	0.653383
WSDFDEZRYMLRSY-UHFFFAOYSA-N	0.653383
MWKKPQDYZQPYNR-UHFFFAOYSA-N	0.653383
ZLGDTXQSWLAHTA-UHFFFAOYSA-N	0.653367
SZTYCKIZXSWPGG-OPAMFIHVSA-N	0.653367
OUTAIQBKDQGAJL-UHFFFAOYSA-N	0.653367
YMMHGEUFVURJOI-UHFFFAOYSA-N	0.65335
RNVDSEAPZILLJS-UHFFFAOYSA-N	0.653317
IUKCVEUTVPUBJX-UHFFFAOYSA-N	0.653283
AREDIZBZIGZVGV-UHFFFAOYSA-N	0.65325
NNWIGASBNBSPGP-UHFFFAOYSA-N	0.653233
DPYNZJXYGJXVFZ-PWZMFNOBSA-N	0.653233
FRAJFMOXXKEXJP-UHFFFAOYSA-N	0.653217
YGOZYDPOGPYPGD-UHFFFAOYSA-N	0.653183
VHCXYVQPOBEPCR-UHFFFAOYSA-N	0.653167
HFOJUIYWYZOOHA-UHFFFAOYSA-N	0.653167
NGYGTFPERNESJW-UHFFFAOYSA-N	0.653133
HSOZDSDBOPKZIE-LSHDLFTRSA-N	0.653133
RUEDQFKDHBYAME-UHFFFAOYSA-N	0.653117
RHWNBMIJDNNVDZ-UHFFFAOYSA-N	0.653067
WVXWRTGEEXXKRI-UHFFFAOYSA-N	0.65305
SSXQQRJPZMCTRA-UHFFFAOYSA-N	0.653033
LDZLZAXWZATPJV-UHFFFAOYSA-N	0.653033
JARTZHMQXIXYFK-UHFFFAOYSA-N	0.653017
CCFDOPQXVLUJML-LLVKDONJSA-N	0.653
LCIMGRPIDZUUSA-UHFFFAOYSA-N	0.65295
VMEPKBCLQKYTHH-UHFFFAOYSA-N	0.652933
VMCMWQXETVJFRL-UHFFFAOYSA-N	0.652933
SDNHGZKMKBNTLG-DLBZAZTESA-N	0.652917
NVNXUTJODULRSJ-UHFFFAOYSA-N	0.652883
WLTZONIBKJCCLV-ITYLOYPMSA-N	0.652867
UKTWDPMQVLMKCX-UHFFFAOYSA-N	0.65285
RXFWFADDDCLVQH-UHFFFAOYSA-N	0.65285
QSZQXNBFEFLWRQ-UHFFFAOYSA-N	0.652783
JDWQZACYGVEWTG-UHFFFAOYSA-N	0.652767
YRQLDTJACLECGK-UHFFFAOYSA-N	0.65275
KLNIBMORVHDJGX-UHFFFAOYSA-N	0.65275
BUYPOSUOZJJGQL-UHFFFAOYSA-N	0.652733
WOQAKXCPNQNJBS-ZUOKHONESA-N	0.652717
VPLRCWVWPHCPSW-UHFFFAOYSA-N	0.652717
PEVYDVKUSGOHEV-UHFFFAOYSA-N	0.652683
VCMAWYWMFKNELI-UHFFFAOYSA-N	0.652667
ZSFYYMNNEYODCD-UHFFFAOYSA-N	0.65265
PKLWGOJNYVBMGX-UHFFFAOYSA-N	0.652633
KBXNEYXXFKOWLV-UHFFFAOYSA-N	0.652633
SEGUWAQQDKOQPB-UHFFFAOYSA-N	0.652583
CSDICSROZIJUDF-UHFFFAOYSA-N	0.652583
DPBJZMRTNWQTJI-UHFFFAOYSA-N	0.652567
CQVMMNMNYWCAAD-UHFFFAOYSA-N	0.652567
ZHUGHCGXPYULEG-UHFFFAOYSA-N	0.652533
UAHJRZBIOGTDMW-UHFFFAOYSA-N	0.652517
ZZGWQAVLEHQMTP-UHFFFAOYSA-N	0.6525
IJEVGEGVFUQFTQ-UHFFFAOYSA-N	0.652483
DZIGEFQDFLFRHO-UHFFFAOYSA-N	0.652483
VJHVJFAVIFQZLZ-UHFFFAOYSA-N	0.65245
KNFRXWMFYJTTDJ-UHFFFAOYSA-N	0.65245
DXPSCEMRGBNSDC-UHFFFAOYSA-N	0.652433
YRAGSONUKAOEEV-UHFFFAOYSA-N	0.652417
VFPGQEPIQSGMFQ-UHFFFAOYSA-N	0.652417
JNZVMTYXYBZWAV-UHFFFAOYSA-N	0.652417
OFWHFHVXWSPXMP-UHFFFAOYSA-N	0.652383
HWPCJSIMIUTOCM-UHFFFAOYSA-N	0.652367
FFYWTYSGBZKHND-UHFFFAOYSA-N	0.65235
ACOIBJQXGUDMAL-XYOKQWHBSA-N	0.65235
JQQARAYVABICFB-HFTWOUSFSA-N	0.652333
GQTNNPGNKNLODC-UHFFFAOYSA-N	0.652333
TXRSFCCSMCGGSL-UHFFFAOYSA-N	0.652267
HAAUNRPSWONTEY-UHFFFAOYSA-N	0.652267
MULDTPOYYCJTEA-UHFFFAOYSA-N	0.65225
VONNRSMIUNUYTQ-UHFFFAOYSA-N	0.652233
KJDKUINNSPGBJQ-UHFFFAOYSA-N	0.652233
GIBHWRFXPKYCGI-UHFFFAOYSA-N	0.652233
SMOXNQJEPISLNC-UHFFFAOYSA-N	0.652217
ZWOXWCXEQPQLBQ-UHFFFAOYSA-N	0.6522
WUBKMTQJDHUSPR-UHFFFAOYSA-N	0.6522
PZHXGOGRYVMOPZ-UHFFFAOYSA-N	0.6522
RVLSWRDBFGPXSF-UHFFFAOYSA-N	0.652183
XEGLWWWQQNDMRT-UHFFFAOYSA-N	0.652167
RXJIDGVEQRWUDL-UHFFFAOYSA-N	0.652133
PHNJIUIKFRVOKJ-UHFFFAOYSA-N	0.652117
ABAPYXPPLIEPKX-UHFFFAOYSA-N	0.652117
SXZOZIHVOREVQI-UHFFFAOYSA-N	0.6521
ZKIPURWBWWDDNH-UHFFFAOYSA-N	0.652083
TWPMMWQNTKNAEF-UHFFFAOYSA-N	0.652067
NFMOVTJRUKPXML-UHFFFAOYSA-N	0.652067
HYIKCZNLXYMCIX-UHFFFAOYSA-N	0.65205
RSLXIZSUPVBBGW-UHFFFAOYSA-N	0.652017
FRJUAKMVYMQVDK-UHFFFAOYSA-N	0.652017
SOVVUDMHPUHKPD-UHFFFAOYSA-N	0.65195
NZAQIUZBANNCKM-UHFFFAOYSA-N	0.651917
LZVSFBFBDPTSAE-UHFFFAOYSA-N	0.651917
NEGRNDYCWFKKOP-UHFFFAOYSA-N	0.6519
KAIBMFYFNVCBDK-UHFFFAOYSA-N	0.651883
WLWFGLQHTUEQET-UHFFFAOYSA-N	0.65185
MFMOEJSRCCMVKA-XSFVSMFZSA-N	0.65185
ORHLLRWJLYRBLX-MFKUBSTISA-N	0.651833
KWDIKUZUZVZJNW-QGZVFWFLSA-N	0.651833
JCWKPUAIJCMFQH-UHFFFAOYSA-N	0.651833
AIKIGQCIKVROGZ-UHFFFAOYSA-N	0.651833
NUEJESCEQKKQKH-UHFFFAOYSA-N	0.651783
NSOZSRKDRGXHCQ-UHFFFAOYSA-N	0.651783
DMCXTYCOTNIITC-UHFFFAOYSA-N	0.651783
BNMQSAFLDFAADM-UHFFFAOYSA-N	0.651783
MYUGSSHXMBFQCG-UHFFFAOYSA-N	0.651767
WWXCLWDLHVOEGR-UHFFFAOYSA-N	0.65175
WWRCQZLRVSONFL-LLVKDONJSA-N	0.65175
GRPJOKDASPTGTE-UHFFFAOYSA-N	0.65175
GHCGNVJADQJPRF-UHFFFAOYSA-N	0.651733
JWWCTVGGBJGLQW-UHFFFAOYSA-N	0.651717
WFZUGYGEYNZGBJ-UHFFFAOYSA-N	0.651633
RBTJUHSZMLFJOY-UHFFFAOYSA-N	0.651583
MGRWPISWBIYYDR-UHFFFAOYSA-N	0.651583
CXZJLBLGSMHLSK-UHFFFAOYSA-N	0.651583
UTEYOXMNEMQGKE-UHFFFAOYSA-N	0.651467
FXCJRLJJZWJUGJ-UHFFFAOYSA-N	0.651467
NSEQFJQTFRYDQT-UHFFFAOYSA-N	0.651433
KGZKFPMPUSTNGR-UHFFFAOYSA-N	0.651433
FVZYZWJVTAQQIP-BHGWPJFGSA-N	0.651433
WZGCFLGEUZZFTP-UHFFFAOYSA-N	0.651417
COQILXKXMUTOMO-UHFFFAOYSA-N	0.651417
AYWAOJMBCUMRFQ-UHFFFAOYSA-N	0.651383
JGWOTZNSMHEBDU-UHFFFAOYSA-N	0.651367
RDEFVHKKNPHADS-UHFFFAOYSA-N	0.651267
SDZDQIJEMZPOJP-UHFFFAOYSA-N	0.65125
NGHXIFHNOODJSI-UHFFFAOYSA-N	0.65125
UDVOBQFRXTUEJB-UHFFFAOYSA-N	0.651233
HSBYHZWIKSWEBZ-UHFFFAOYSA-N	0.651217
XOZAFKBTPQQENN-UHFFFAOYSA-N	0.6512
GACVZAKSCFETLI-UHFFFAOYSA-N	0.6512
XPTCXGRIXDBYEY-UHFFFAOYSA-N	0.651183
TZHZUCUJVSBWEW-UHFFFAOYSA-N	0.651183
XXYDPYDKOLIBRH-UHFFFAOYSA-N	0.651167
MMALLABMORFHJJ-UHFFFAOYSA-N	0.651167
LNFKOULZIPIMLS-UHFFFAOYSA-N	0.651167
SNMHRFWVRSUHOV-UHFFFAOYSA-N	0.65115
IKGJPUGKSKHINZ-UHFFFAOYSA-N	0.65115
OYXPRNMJUBJSIX-UHFFFAOYSA-N	0.651117
QDCDFNSRUDXDGC-UHFFFAOYSA-N	0.6511
LZTNEKRGVQHNTF-UHFFFAOYSA-N	0.651083
LKUMDBCOOOCLGH-UHFFFAOYSA-N	0.651033
LXLVOFTUUBLBJP-UHFFFAOYSA-N	0.651017
QKDMZFTUIFTOMN-UHFFFAOYSA-N	0.651
OGFGNXHBKNHLJK-UHFFFAOYSA-N	0.650983
MDQGHJSZHJGICF-UHFFFAOYSA-N	0.650933
ZQLOYEKEXMAITR-RCCKNPSSSA-N	0.6509
ZKOGGLPSXFCAAY-UHFFFAOYSA-N	0.650883
YYUZCZVFZCKQBI-UHFFFAOYSA-N	0.650883
VACKMAZPUPQSER-UHFFFAOYSA-N	0.650883
UBSQTANHNOXQOA-UHFFFAOYSA-N	0.650867
HWKKONQUUNWACS-UHFFFAOYSA-N	0.650867
GPTHRIJWQRIQND-UHFFFAOYSA-N	0.65085
GBLMNDDLVKBJTR-UHFFFAOYSA-N	0.65085
LVFOZSUCDSEZDE-UHFFFAOYSA-N	0.650833
HZOBYYGTSYPFTB-UHFFFAOYSA-N	0.650833
DNVMESHLYXLLLZ-UHFFFAOYSA-N	0.650833
LLGKZAXCFMXVFA-UHFFFAOYSA-N	0.650817
CGKNSZYRMMAGGU-UHFFFAOYSA-N	0.650817
BQPXRLGVMFDACS-UHFFFAOYSA-N	0.6508
VKQBOLRSPQPEJC-UHFFFAOYSA-N	0.650767
MTTKLRAMCYFAFK-UHFFFAOYSA-N	0.650767
PVCGOWLOEARRQK-UHFFFAOYSA-N	0.65075
VGBYMANHHFJEEN-QPJJXVBHSA-N	0.650717
CFZWANXLCFDTMZ-UHFFFAOYSA-N	0.650717
CWFFHIGFQVNVTN-FXBPSFAMSA-N	0.6507
PLFBFPRJMCHYLK-UHFFFAOYSA-N	0.650633
HYTNQNTURSDSAB-UHFFFAOYSA-N	0.650633
UVSPMORNQVUPDX-UHFFFAOYSA-N	0.650617
VOLFTDZZFGATCN-UHFFFAOYSA-N	0.6506
NVVOAVWQZRYJFN-UHFFFAOYSA-N	0.6506
JTTUFJGZHQRRFB-UHFFFAOYSA-N	0.6506
DKOCNQRUUXRRBA-UHFFFAOYSA-N	0.650583
LWZJUWCHDLHKRH-UHFFFAOYSA-N	0.650567
HVZJYVGISBPQSL-UHFFFAOYSA-N	0.65055
IXVPHBLRHIAMJA-UHFFFAOYSA-N	0.6505
DVZCHOVQAOVQGE-UHFFFAOYSA-N	0.6505
FHFZTNHTCCFDCW-UHFFFAOYSA-N	0.650483
DFEWWKSSYYSMHS-GJZGRUSLSA-N	0.650467
XTCXKUOAYSVNFM-UHFFFAOYSA-N	0.65045
RQYOEWWRCWWPMN-UHFFFAOYSA-N	0.65045
XXNHGQCMDVHZOG-UHFFFAOYSA-N	0.650433
BJIAWHFLVDIJKW-UHFFFAOYSA-N	0.650417
ANLBQOLKKBCOMC-UHFFFAOYSA-N	0.650417
WWQKBKGGNLVFDM-UHFFFAOYSA-N	0.6504
SJXJSTRCDTZCAE-UHFFFAOYSA-N	0.6504
ZIHNAKXRZYIJPD-UHFFFAOYSA-N	0.650383
WHUPTOBGPCYWCZ-GJZGRUSLSA-N	0.650333
XVTWBDQNBQJYQZ-UHFFFAOYSA-N	0.6503
SDZLOAYBMGRKRE-UHFFFAOYSA-N	0.6503
CMGQYPBGGYFNOP-UHFFFAOYSA-N	0.650267
LIAKXGNUTJGJEK-UHFFFAOYSA-N	0.650233
FCJLOGGKFILJRE-UHFFFAOYSA-N	0.650233
BXIWCLVGTQNJSE-UHFFFAOYSA-N	0.650233
UJRIFWXFQVBORU-UHFFFAOYSA-N	0.650217
GKLFJUATXOFRKP-UHFFFAOYSA-N	0.650217
WUMISUMZKTUWJB-UHFFFAOYSA-N	0.6502
WNBOYWNYUIHEFB-UHFFFAOYSA-N	0.650183
GQZGKWFHFXTPEH-LJQANCHMSA-N	0.650183
BYSFSTSKXCMRED-UHFFFAOYSA-N	0.650167
VLKJDQIXBYCAOF-UHFFFAOYSA-N	0.65015
ZNQNTRDOEWHAGN-UHFFFAOYSA-N	0.650133
SDYLGMGXUMCVGL-UHFFFAOYSA-N	0.650117
OGOKSRJSCVGJRU-UHFFFAOYSA-N	0.650117
XUZAVXSOUQMXBC-UHFFFAOYSA-N	0.6501
NCXZMBIHCTTWQR-UHFFFAOYSA-N	0.650067
BIVSQLWVFLWGHN-UHFFFAOYSA-N	0.650067
MCZOXZFAFQQWHZ-UHFFFAOYSA-N	0.65005
BCIXRCYSUVMPIW-UHFFFAOYSA-N	0.650033
HDQDXZPHPWINIF-UHFFFAOYSA-N	0.65
VGGQXZTUABTDNU-UHFFFAOYSA-N	0.649967
CSLYMEMJXWKZBJ-UHFFFAOYSA-N	0.649967
YIUULACTONHGIB-UHFFFAOYSA-N	0.64995
QJFSLJAUBPLTOU-UHFFFAOYSA-N	0.64995
UHBAOZXNAARETG-UHFFFAOYSA-N	0.649933
JWSHEWWOFGKXQR-UHFFFAOYSA-N	0.649917
UCVLSJNOUSCCKY-UHFFFAOYSA-N	0.6499
PLCKHKHRVVTWKQ-UHFFFAOYSA-N	0.6499
OXYMOENSNRYROG-UHFFFAOYSA-N	0.6499
HPKHIJXGRUNJRE-UHFFFAOYSA-N	0.649883
RDWDXKZJVDSMQT-QYQHSDTDSA-N	0.64985
BIFHTAMZDUBCAN-UHFFFAOYSA-N	0.64985
MGIHKLXZQMRQBF-UHFFFAOYSA-N	0.649833
FXLHCNXSEKUWDD-UHFFFAOYSA-N	0.649833
YTZJECSFPXYPTM-UHFFFAOYSA-N	0.649817
WMKUOUCYIIJVMF-UHFFFAOYSA-N	0.649817
NNWPMTXUCLGKFU-UHFFFAOYSA-N	0.6498
GFKWRPZAZWYYBU-UHFFFAOYSA-N	0.64975
BIUUCBDHRWXLFL-UHFFFAOYSA-N	0.64975
DRDUIBZLVWAELC-UHFFFAOYSA-N	0.649733
ZXRYSCHSJKZNRD-UHFFFAOYSA-N	0.6497
IQIVOQLLAPQZAB-UHFFFAOYSA-N	0.6497
HHFGAWWKKNBUFZ-UHFFFAOYSA-N	0.6497
FNNSWRHRYBAOGF-UHFFFAOYSA-N	0.6497
BLGXHTOVMGXBCD-UHFFFAOYSA-N	0.6497
YRVXACGSMAOFAD-UHFFFAOYSA-N	0.649683
QCTPWDRXGUTANM-UHFFFAOYSA-N	0.649683
VHKNKIQNVQQNAZ-UHFFFAOYSA-N	0.649667
FMUSQVHSDDPLTE-UHFFFAOYSA-N	0.649583
QWDJZNALIWSCHY-UHFFFAOYSA-N	0.64955
VZNOVIAXKBZBTQ-UHFFFAOYSA-N	0.649533
VWHZKEOMBYWERG-UHFFFAOYSA-N	0.649533
NRFZPCJXBQMUTI-UHFFFAOYSA-N	0.649533
YPFVMRJMIAYMOV-UHFFFAOYSA-N	0.6495
CAHOWNPGUUDXQL-UHFFFAOYSA-N	0.649467
RXTPNUABRQHSEZ-UHFFFAOYSA-N	0.64945
QINYCQQKBASIRJ-UHFFFAOYSA-N	0.649433
YPCFJGSQUBZHIG-ZZXKWVIFSA-N	0.6494
SLDCQTDLGOSGBU-UHFFFAOYSA-N	0.6494
KJADXSDJCZXRJG-UHFFFAOYSA-N	0.6494
TXZLNGLNBDLTOQ-UHFFFAOYSA-N	0.649383
MBYWTAQPADBULW-UHFFFAOYSA-N	0.649367
IAAKOKAPQLAJRW-UHFFFAOYSA-N	0.649367
AHCLXYHHADIIHY-UHFFFAOYSA-N	0.649367
IWPVJCYQLBAYPQ-UHFFFAOYSA-N	0.64935
WUYHLHBICOBEHH-UHFFFAOYSA-N	0.649333
IZWSYXPEJDEBMJ-UHFFFAOYSA-N	0.649333
WZYXYIURBSVBRI-UHFFFAOYSA-N	0.6493
VQCZRUBSKAKABT-UHFFFAOYSA-N	0.649267
DJOFPIDLLOXHQL-UHFFFAOYSA-N	0.64925
YZFWEALFTAXCKF-UHFFFAOYSA-N	0.649233
FUGFUCADCJKDHF-UHFFFAOYSA-N	0.649217
RGLMXOAZTXXFMR-UHFFFAOYSA-N	0.6492
SKZNRZLYIDVKER-UHFFFAOYSA-N	0.649183
NQGMKFPJXBSMLW-UHFFFAOYSA-N	0.649183
UDMYTWNHINUDCX-UHFFFAOYSA-N	0.64915
XQUWXYIUHSUWCS-UHFFFAOYSA-N	0.6491
GDGICUMVJYLIFH-IOFSEFHDSA-N	0.6491
ASXZZOZDYSHEAN-UHFFFAOYSA-N	0.6491
WLZAMPXEGPVWAQ-UHFFFAOYSA-N	0.649067
XUSPORDKVQGKFO-UHFFFAOYSA-N	0.64905
MAIVAJHBICRLLB-UHFFFAOYSA-N	0.649033
ZMQAADNUAUKMGY-UHFFFAOYSA-N	0.649
OKXUMJMVRSDZDA-UHFFFAOYSA-N	0.64895
RLRRRWCLMUJROQ-UHFFFAOYSA-N	0.648933
PXPOJJXWMGCHCE-UHFFFAOYSA-N	0.648917
ZEJCMZLYWYGTGY-UHFFFAOYSA-N	0.6489
FIDBERCCBWQPBW-UHFFFAOYSA-N	0.648883
YYROQJMNBKKVNP-UHFFFAOYSA-N	0.64885
HHKYYIYWRLBAAM-UHFFFAOYSA-N	0.648833
CQHYAVNGAPMHMF-UHFFFAOYSA-N	0.6488
YYVYJDYNSYNINW-UHFFFAOYSA-N	0.648783
KOZOVCQELXXMRK-UHFFFAOYSA-N	0.64875
OGIVVDWVJKPGNW-UHFFFAOYSA-N	0.648733
HYPFIOIARZQNJJ-UHFFFAOYSA-N	0.648733
QLFXAXJNVFJORK-UHFFFAOYSA-N	0.648683
CXJPLPQKGRIUHV-UHFFFAOYSA-N	0.648667
KQPGQQSOPRGNSW-UHFFFAOYSA-N	0.648633
ZYSLBZNBCDAWMP-UHFFFAOYSA-N	0.648617
WOGYELRYDAWLLJ-UHFFFAOYSA-N	0.648617
NVNZBCNVVASWBU-UHFFFAOYSA-N	0.648617
RCDGACYUSATMQW-UHFFFAOYSA-N	0.648583
QKTSLSQVPWEWMC-UHFFFAOYSA-N	0.648583
URXNQEMHUSSUDG-UHFFFAOYSA-N	0.648567
SGUFEBXATKUSRA-XOBRGWDASA-N	0.648567
ROWSNGJKNDZXFF-UHFFFAOYSA-N	0.648567
QNSRRHZTNDENHX-UHFFFAOYSA-N	0.648567
YIYWHMSXLQQLCN-UHFFFAOYSA-N	0.64855
DYKVADXJWMVTGN-UHFFFAOYSA-N	0.64855
ONLZGVDQULSHKP-UHFFFAOYSA-N	0.648533
CQYQGSBWTIOECT-UHFFFAOYSA-N	0.648533
IMBADQSSJBXBFC-UHFFFAOYSA-N	0.64845
OHRIMQSIOBYRMC-UHFFFAOYSA-N	0.648433
SKVYOHVNSHQVBU-UHFFFAOYSA-N	0.648417
QKYUNFWAYRODLG-UHFFFAOYSA-N	0.648417
SZDOTCLKKJECAF-UHFFFAOYSA-N	0.6484
ZIFGGEOOMZXCOE-UHFFFAOYSA-N	0.648383
YRRAZPFYYCZRAQ-UHFFFAOYSA-N	0.648317
YXFVULSISOAOKU-UHFFFAOYSA-N	0.6483
QABQDKKREOPWNB-UHFFFAOYSA-N	0.64825
ZCQVUWCNRJHRNZ-UHFFFAOYSA-N	0.648233
XVUABYHLXXNGDT-UHFFFAOYSA-N	0.648233
VUUXPVAYKHHAGZ-UHFFFAOYSA-N	0.648217
SOZKABOIZOAQGT-UHFFFAOYSA-N	0.648217
MFQRIWSHWSQKGQ-UHFFFAOYSA-N	0.6482
XDQDBEFPHJSNLP-XJVZSZGSSA-N	0.648183
QEORTJDMVXBLLN-UHFFFAOYSA-N	0.648183
SPKRYJIGVWGWID-SILNSSARSA-N	0.648167
YMNBBAOXHVVUIE-UHFFFAOYSA-N	0.648133
ZRLMGURSWHONIJ-UHFFFAOYSA-N	0.648083
VEBXMFUGJBESTP-UMVBOHGHSA-N	0.648083
OMSXBAQQLHYPJZ-UHFFFAOYSA-N	0.648083
LDCSNPXXGFYZCZ-UHFFFAOYSA-N	0.648083
FASJVYGXHUJIBJ-UHFFFAOYSA-N	0.64805
YNKTYDMFHYYMTH-UHFFFAOYSA-N	0.648033
QHILIUMYHXBLRA-UHFFFAOYSA-N	0.648
YWPVJTCJDAWNHJ-UHFFFAOYSA-N	0.647983
MGBNRSRBHQQUPB-UHFFFAOYSA-N	0.647933
BWFNYPQFFCTNGQ-UHFFFAOYSA-N	0.6479
GHVIKCHARFQZJH-UHFFFAOYSA-N	0.647867
LPEHGPYJJTWPED-UHFFFAOYSA-N	0.647833
XBLRUAZMRFTYAD-UHFFFAOYSA-N	0.647817
RJXKYZJCLLLDSK-UHFFFAOYSA-N	0.6478
PCZCRWXYDDWFEZ-MHWRWJLKSA-N	0.647783
OYRZDNLGQIKBJA-UHFFFAOYSA-N	0.647767
LUYLSIHWULRTIG-UHFFFAOYSA-N	0.647767
JFMOMVOZKKRDOI-UHFFFAOYSA-N	0.647733
ZBASDVRKDASTPP-UHFFFAOYSA-N	0.6477
XJJJIQYSEIGFMV-UHFFFAOYSA-N	0.6477
PXQJSGZKYWCWAZ-UHFFFAOYSA-N	0.6477
OXXXVKQJMQNUGF-UHFFFAOYSA-N	0.6477
VLJNWTDNGQJNPU-UHFFFAOYSA-N	0.647683
OFYJHHLDOXKGQV-UHFFFAOYSA-N	0.647683
SFLSXWJFJVZJDE-UHFFFAOYSA-N	0.647667
DDTCFJYEBXWJSJ-UHFFFAOYSA-N	0.647667
ZCWJXXYRTLPALP-UHFFFAOYSA-N	0.64765
XQTRMARQIPBHKD-UHFFFAOYSA-N	0.647633
LLDQFERCAMSIJQ-UHFFFAOYSA-N	0.647633
GQFXYHQCRDVHBQ-UHFFFAOYSA-N	0.647633
FPSGZCMLFHTEPV-UHFFFAOYSA-N	0.647633
BHSVALFZCWEKGH-UHFFFAOYSA-N	0.647583
MDQNLWQFPXRGJH-UHFFFAOYSA-N	0.64755
JJDGCGYNOISHMZ-UHFFFAOYSA-N	0.64755
MHLZHSFXQXWFGY-UHFFFAOYSA-N	0.647533
YSRNEOFWHJKSSW-UHFFFAOYSA-N	0.647517
IICDYVFFPCHXMD-UHFFFAOYSA-N	0.6475
ZRPOZTPBIGBONP-UHFFFAOYSA-N	0.647483
HNXWRAAOYLKHMZ-UHFFFAOYSA-N	0.647483
RYXPLIKSNUOPAE-UHFFFAOYSA-N	0.64745
YIIRMJYRZJTZME-UHFFFAOYSA-N	0.647433
FMIGSUFOAZKIFC-UHFFFAOYSA-N	0.647433
UNABDHQHUWJTBD-UHFFFAOYSA-N	0.6474
DBTZRIOEXCWYDN-UHFFFAOYSA-N	0.6474
VYYBHBIDHRVHAH-UHFFFAOYSA-N	0.647383
SLPKOEOPXSZRLE-UHFFFAOYSA-N	0.647367
SANKUMCEEREKDE-UHFFFAOYSA-N	0.647367
IPRXEUPRFDMGBU-UHFFFAOYSA-N	0.647367
DAHXZVLCFPQMBC-UHFFFAOYSA-N	0.647367
WTHKMQTUJTUDIQ-UHFFFAOYSA-N	0.64735
QQOLJJDVZKCXAO-UHFFFAOYSA-N	0.647317
FQGSSPTXWRUABJ-UHFFFAOYSA-N	0.647317
HGBRBVDPKUQVHL-UHFFFAOYSA-N	0.647283
NPUZVTNWKXBLET-UHFFFAOYSA-N	0.647267
DPKSAIDQSFLZQR-UHFFFAOYSA-N	0.647267
ZOJYAXVXZMFELB-UHFFFAOYSA-N	0.647217
YHNUINQXAPOWNH-UHFFFAOYSA-N	0.647217
FGKZRNIUKABMAU-UHFFFAOYSA-N	0.647183
QLWMRXPXLUQELE-UJXOHREUSA-N	0.647167
QLLHRXJPQBNDRC-UHFFFAOYSA-N	0.647167
APTORRKKAGMQQA-UHFFFAOYSA-N	0.647167
YOOJIGDCRQSTMP-UHFFFAOYSA-N	0.64715
NCYCCOMPIMQRIF-UHFFFAOYSA-N	0.64715
CEWGUCMRNKMHHL-UHFFFAOYSA-N	0.64715
PXTNAKDVSWOYJK-UHFFFAOYSA-N	0.647133
BVVQAVQVEVLFIJ-UHFFFAOYSA-N	0.647133
TWIOTPHCMLSYFO-LCBWWQMZSA-N	0.647117
KMWPTLUNPJHXAV-UHFFFAOYSA-N	0.647117
LBYFEOLUZWLMKI-UHFFFAOYSA-N	0.6471
HYTRCODHMGOVDP-UHFFFAOYSA-N	0.6471
HNQJBUTXSWZZCE-UHFFFAOYSA-N	0.6471
BZUJIARLDIIYAF-UHFFFAOYSA-N	0.6471
QNBAYASAZZNJDI-UHFFFAOYSA-N	0.647083
KRTUMWBHOJDURR-UHFFFAOYSA-N	0.647083
RBZBSWAACYYVRY-UHFFFAOYSA-N	0.647067
QSDDCXJUVRIKHC-UHFFFAOYSA-N	0.647067
HQVPLIBLYKOQRR-UHFFFAOYSA-N	0.647033
IRGYMLKLJZPHCN-UHFFFAOYSA-N	0.647
VFMNFXOMACHJRD-UHFFFAOYSA-N	0.646983
JDUCZAGMRUUGID-UHFFFAOYSA-N	0.646983
GJVMTSCJACKZFV-UHFFFAOYSA-N	0.646933
RNCXUQHPTXYXTJ-UHFFFAOYSA-N	0.646917
YNHZZVWGHSEYCJ-UHFFFAOYSA-N	0.64685
IOWBLFWFZAYEHO-UHFFFAOYSA-N	0.64685
WSLZUAAUDKFHBW-UHFFFAOYSA-N	0.646817
WETFNCUSYNJBPN-UHFFFAOYSA-N	0.646817
WDJGXATZXBVNEP-UHFFFAOYSA-N	0.646817
HNOGQQOTZAHPMK-XRUJOLSKSA-N	0.6468
YQHYGXNGOMCUTB-UHFFFAOYSA-N	0.646767
NTBGKSNWDUKZHT-UHFFFAOYSA-N	0.64675
MFRXTPFKOKYQJR-UHFFFAOYSA-N	0.64675
UKJAEKBUOQDGCD-UHFFFAOYSA-N	0.646733
OMASPZSNBHIZBX-UHFFFAOYSA-N	0.646733
UUOXVLXGZZVKEC-UHFFFAOYSA-N	0.646683
JBNARIUYUAPSAB-UHFFFAOYSA-N	0.646667
OPCAIYWRLFVILM-UHFFFAOYSA-N	0.64665
FOWSMBNYWWQEKA-UHFFFAOYSA-N	0.64665
XOUXCZXCRZGNNQ-UHFFFAOYSA-N	0.6466
WBLRJLAQKUTMDT-UHFFFAOYSA-N	0.646583
QGYCOVAREOTONO-UHFFFAOYSA-N	0.646583
IJKSSCPFMDPMMD-UHFFFAOYSA-N	0.646583
XTTCLWRURRKFLJ-UHFFFAOYSA-N	0.646533
HJCUQTHQUKBXRL-ZFWWWQNUSA-N	0.646533
CUVOEEGVXDVMEA-UHFFFAOYSA-N	0.646533
VHGFRAFFWTZSQU-UHFFFAOYSA-N	0.6465
VCCTVNSLMIYMCM-UHFFFAOYSA-N	0.646467
LKNRQXSZXRIHGW-UHFFFAOYSA-N	0.646467
GPFGUJMFDRFASI-UHFFFAOYSA-N	0.646433
SLMAWSJTBWMSDI-UHFFFAOYSA-N	0.646417
MENLECWDYZXQMJ-UHFFFAOYSA-N	0.646417
SLBCGRVGLXZRNB-UHFFFAOYSA-N	0.6464
CVNGJEYWHVTCKT-UHFFFAOYSA-N	0.6464
WLOJILIWVQFJDJ-UHFFFAOYSA-N	0.646383
CASJQWLZCGBDKL-UHFFFAOYSA-N	0.64635
ZMESQFIOBNXMGU-UHFFFAOYSA-N	0.646333
HYIBDRUSYBTWJV-UHFFFAOYSA-N	0.646317
WNTPZYKQCVKEAJ-UHFFFAOYSA-N	0.64625
HAHAJANLIQYENV-UHFFFAOYSA-N	0.64625
BNTQHTIJNNEFQQ-UHFFFAOYSA-N	0.64625
YPEWXJDYTQUQKD-UHFFFAOYSA-N	0.646233
GJWAWOGHYRXMGM-UHFFFAOYSA-N	0.646233
XHJDAQYRJWVYOF-UHFFFAOYSA-N	0.646217
PSROODCVTWPAGY-UHFFFAOYSA-N	0.646217
PQJRYYZKNMVFAE-UHFFFAOYSA-N	0.646217
PEFKVMXLMAASLH-UHFFFAOYSA-N	0.646217
OZJNSVADRWYCBC-UHFFFAOYSA-N	0.646217
MVACOQBEYHGZAR-UHFFFAOYSA-N	0.646217
ZCYZXHKQPFUPAN-UHFFFAOYSA-N	0.646183
SCOWZIJHRAUONF-UHFFFAOYSA-N	0.646183
WWKNQEBVZNBXNG-UHFFFAOYSA-N	0.646167
[truncated: 46,233 more rows]
